# Supplementary material for: Accurate timekeeping is controlled by a cycling activator in Arabidopsis
Source: eLife. 2013 Apr 30;2:e00473. doi: 10.7554/eLife.00473 (PMC3639509; doi:10.7554/eLife.00473)
Supplement: Supplementary file 1. — (A) Pipeline and summary of RNA-seq data analysis. (B) Pseudo-normalized counts for visualization. Counts for each library were normalized (Robinson et al., 2010) according to the library size and represented as counts per million. (C) Genes identified as significantly induced by RVE8 by RNA-seq. Genes significantly differentially expressed (adjusted p<0.01) between RVE8:GR + DEX and RVE8:GR + mock or between RVE8:GR + DEX and rve8 + DEX, but not between rve8 + DEX and rve8 + mock, are defined as RVE8-induced or RVE8-repressed targets. (D) Genes identified as significantly repressed by RVE8 by RNA-seq. Genes significantly differentially expressed (adjusted p<0.01) between RVE8:GR + DEX and RVE8:GR + mock or between RVE8:GR + DEX and rve8 + DEX, but not between rve8 + DEX and rve8 + mock, are defined as RVE8-induced or RVE8-repressed targets. (E) Genes identified as significantly induced by DEX by RNA-seq. Genes significantly differentially expressed between rve8 + DEX and rve8 + mock are defined as DEX-induced or DEX-repressed genes (adjusted p<0.01). (F) Genes identified as significantly repressed by DEX by RNA-seq. Genes significantly differentially expressed between rve8 + DEX and rve8 + mock are defined as DEX-induced or DEX-repressed genes (adjusted p<0.01). (G) Clock genes identified as RVE8 targets in the RNA-seq experiment. Genes found to be differentially expressed in response to RVE8 induction (adjusted p<0.01). Evening-phased genes are highlighted in yellow. (H) Significantly overrepresented functional classifications among RVE8-induced genes. The enrichment of the functional terms was identified using BioMaps in Virtual Plant 1.2 (http://virtualplant.bio.nyu.edu/cgi-bin/vpweb/) (Katari et al., 2010). Functional classifications were provided by the Munich Information Center for Protein Sequences (MIPS) (Schoof et al., 2005). All genes classified as expressed in the RNA-seq experiment were used for the background. Fisher's exact test (with FDR correction) [file elife00473s001.xls]

## Sheet: A
Supplementary File 1A. Pipeline and summary of RNA-seq data analysis
	Pipeline	Results
	Obtain raw reads	310.3 M reads from 2 lanes in HiSeq
	Quality filtering (qualify cut-off: 20, minimum percentage: 85)	253.5 M reads (81.7% of raw reads)
	Remove adapter contamination	251.7 M reads (0.7% contamination)
	De-multiplexing (allow 1 mis-match)	234.7 M reads (7.2% unmatched to any barcodes), 16-22 M reads per library
	Mapping to representative cDNA model using BWA	95.6-96.9% mapped
	Separate reads mapped to forward and reverse strands	98.6-99.1% reads were mapped to the reverse strands. Only reads mapped to the reverse strands were used for downstream analysis. Similar numbers of mapped reads were obtained from each library (each library represents 7.1-9.7% of total mapped reads from the entire experiment)
	Convert reads to counts for each transcript
	Generate pesudo-normalization counts for visualization; perform statistical differential expression analysis using edgeR	Table_S1.2 and S1.3-6
	Library	Total reads	Mapped	Mapped %	Mapped to forward strand	Mapped to reverse strand	RV strand %	Relative abundance
	RVE8:GR_DEX_1	22812528	21935822	0.962	222692	21713130	0.99	0.097
	RVE8:GR_DEX_2	22848416	21834280	0.956	301688	21532592	0.986	0.096
	RVE8:GR_DEX_3	18744941	17970121	0.959	208008	17762113	0.988	0.079
	RVE8:GR_mock_1	21228984	20394459	0.961	202020	20192439	0.99	0.09
	RVE8:GR_mock_2	20111507	19310253	0.96	208263	19101990	0.989	0.085
	RVE8:GR_mock_3	18349284	17656891	0.962	169108	17487783	0.99	0.078
	rve8_DEX_1	19437255	18801716	0.967	232489	18569227	0.988	0.083
	rve8_DEX_2	18790519	18208356	0.969	167003	18041353	0.991	0.081
	rve8_DEX_3	21175827	20485602	0.967	192969	20292633	0.991	0.091
	rve8_mock_1	17108834	16438834	0.961	191381	16247453	0.988	0.073
	rve8_mock_2	16682705	16131141	0.967	155301	15975840	0.99	0.071
	rve8_mock_3	17458409	16914895	0.969	192788	16722107	0.989	0.075

## Sheet: B
Supplementary File 1B. Pseudo-normalized counts for visualization.
Counts for each library were normalized (Robinson et al., 2010) according to the library size and represented as counts per million.
AGI	rve8_mock_1	rve8_mock_2	rve8_mock_3	rve8_DEX_1	rve8_DEX_2	rve8_DEX_3	GR_mock_1	GR_mock_2	GR_mock_3	GR_DEX_1	GR_DEX_2	GR_DEX_3
AT1G01010	7.93226	6.41432	7.82069	6.86812	9.01539	9.10386	8.17836	6.93814	7.37036	7.5744	9.08076	8.30415
AT1G01020	15.5707	15.0071	14.6342	12.6373	15.1412	11.855	12.6617	14.4976	12.0554	13.1383	10.7023	13.0576
AT1G01030	9.45996	8.41123	9.24263	8.62635	9.13097	8.2535	10.5432	11.9087	10.627	6.312	9.63672	6.58605
AT1G01040	51.5891	52.6459	51.6047	50.7142	52.9365	55.0233	58.628	61.0452	48.9072	50.9168	51.5657	48.8513
AT1G01050	47.9461	46.8972	46.7464	43.901	47.2152	49.8211	39.6109	40.6451	43.0795	43.4827	43.0873	43.8688
AT1G01060	5.34693	6.23279	8.05768	8.35163	13.6387	10.4544	3.25164	3.46907	3.08527	2.61831	2.50184	2.23353
AT1G01070	5.81699	6.2933	5.62853	4.23076	5.31677	4.55193	4.23698	4.19395	5.31352	4.48854	4.03074	4.0089
AT1G01080	91.0741	96.2753	89.9972	94.9448	100.787	91.3887	85.5772	87.0374	85.1305	99.3089	101.417	98.2754
AT1G01090	194.84	198.239	207.011	192.417	188.745	201.285	188.792	183.498	206.941	185.9	189.26	189.449
AT1G01100	219.401	229.463	234.206	193.681	222.322	219.043	211.751	208.403	207.684	198.664	201.815	207.26
AT1G01110	5.17066	6.17227	5.80627	5.43955	6.24142	6.30267	5.61647	5.33304	5.25638	5.09636	5.28166	5.78427
AT1G01120	71.2729	71.8888	86.62	96.5932	86.8598	84.1357	89.1244	102.053	100.271	76.2584	59.0712	83.9579
AT1G01130	0.646333	1.75486	1.18495	0.934064	1.15582	1.10047	0.985345	1.08732	1.42836	1.2624	0.880277	1.08813
AT1G01140	47.4173	46.7156	48.1683	55.879	57.2709	56.4739	49.4643	61.1488	57.0203	58.725	53.9749	61.9662
AT1G01160	35.4895	40.4223	47.1611	39.2856	44.8458	37.4659	43.7493	40.9039	40.2799	46.6621	39.9831	41.1771
AT1G01170	30.3776	25.7783	24.5285	30.0549	31.6695	27.5617	28.6735	26.9759	31.1383	39.6487	30.3464	33.7893
AT1G01180	5.46445	4.65946	4.9768	5.16482	6.53038	7.05299	5.51793	5.38482	5.88486	7.90169	5.14267	8.41869
AT1G01190	6.05202	5.74869	5.15454	5.989	7.33945	6.85291	4.68039	6.16148	6.1134	5.75094	4.30873	5.44065
AT1G01200	1.35142	1.33127	1.54044	1.20879	1.67594	1.35057	0.88681	1.29443	2.05684	1.12213	1.11193	1.60356
AT1G01210	12.6329	9.74251	9.42037	8.13185	8.89981	10.3044	7.58716	7.19702	7.82744	6.26525	8.20048	8.30415
AT1G01220	25.3245	25.3547	23.3436	24.945	22.4229	25.0606	30.7428	28.3739	28.2245	28.9885	28.0762	29.1504
AT1G01225	2.64409	3.63075	3.96959	2.36263	1.67594	3.60153	3.25164	2.22642	3.02813	2.15076	2.36285	1.88991
AT1G01230	19.5075	16.7014	19.3147	21.978	15.8925	22.2094	21.2834	19.054	19.0258	20.4322	20.1537	21.3044
AT1G01240	5.69948	5.56715	5.0953	6.75823	6.06805	5.70242	7.73496	6.26503	6.91328	8.60303	9.96103	9.56409
AT1G01260	18.5674	13.7968	17.0633	17.6373	14.39	14.056	16.5538	19.2093	16.7976	15.3826	15.7987	14.1457
AT1G01290	9.4012	8.16918	10.3683	9.99998	8.55306	9.95422	13.1051	8.80211	9.77001	9.81867	8.66378	10.4231
AT1G01300	119.337	134.398	155.821	131.758	139.854	121.451	150.167	138.245	153.578	175.1	166.743	154.457
AT1G01320	600.443	663.58	652.316	696.482	727.242	710.801	649.244	611.592	611.74	667.296	649.923	635.583
AT1G01340	8.93114	9.86353	9.00564	11.7033	10.9225	13.3557	7.73496	7.30058	7.94171	11.3616	9.72938	11.2822
AT1G01350	22.5041	24.326	19.611	23.3516	22.0184	20.7088	19.904	23.3515	22.3396	23.5181	23.3505	21.3044
AT1G01360	7.40345	6.23279	5.51003	6.4835	8.37969	6.25265	5.12379	5.54015	5.942	5.4704	4.7257	6.98694
AT1G01370	6.28705	9.13738	6.28025	5.21977	4.85444	4.75201	6.30621	5.07416	4.7993	5.61067	6.39359	5.66973
AT1G01380	0.881363	1.63384	2.01442	1.53846	1.15582	1.75074	1.82289	1.44976	1.6569	1.12213	1.57523	1.48902
AT1G01390	2.82036	2.35999	2.4884	3.35164	2.42722	2.75117	1.23168	1.44976	2.17111	2.29102	1.80689	2.57715
AT1G01420	5.69948	5.8092	5.21379	7.91207	6.99271	7.15303	6.70035	5.02238	7.99884	6.07823	5.93029	5.21157
AT1G01430	57.1123	62.933	58.2404	68.6812	65.3038	59.3251	72.1765	64.6179	73.8179	72.7517	70.0979	72.6757
AT1G01440	19.625	22.8737	18.426	23.4065	25.8326	22.2094	24.2888	21.4357	22.2253	22.4427	20.895	24.2252
AT1G01448	9.22493	10.6502	11.968	12.9121	10.8069	10.7546	11.7749	10.1483	13.598	11.7824	12.0922	12.7139
AT1G01470	57.1711	65.5955	63.5727	56.868	61.6052	58.875	58.8744	64.1001	67.3617	72.5647	69.0323	63.6843
AT1G01480	0.352545	1.27076	0.888715	0.714284	0.982446	1.05045	1.08388	1.91575	0.914153	0.654578	0.833947	0.40089
AT1G01490	122.979	114.369	111.563	128.736	143.553	129.155	101.096	113.754	117.926	112.26	111.656	117.117
AT1G01500	15.3357	13.0707	15.5229	14.5055	14.0432	15.5066	19.9532	17.1382	16.1691	15.7566	17.9299	16.9519
AT1G01510	41.9529	41.9957	42.3621	42.0878	48.0243	43.1183	44.1435	46.1334	46.9646	44.8386	42.346	35.2783
AT1G01520	1.35142	0.72615	0.829467	1.26373	1.67594	1.60068	0.54194	1.03554	0.285673	0.888356	0.602295	0.40089
AT1G01540	69.2751	79.8765	76.4294	87.9668	84.8949	78.2832	84.6904	83.6201	93.0722	81.6352	73.0167	80.3498
AT1G01550	114.695	118.12	116.244	133.296	129.394	138.709	133.366	126.699	127.524	127.83	119.625	135.329
AT1G01560	1.23391	1.63384	0.888715	2.6923	1.32919	3.85163	1.18241	1.55331	2.11398	2.71182	2.91881	4.06617
AT1G01570	1.11639	1.69435	1.71818	1.70329	1.96489	1.10047	1.42875	1.39798	1.3141	1.58969	1.5289	1.37448
AT1G01580	2.93788	5.08305	5.74702	0.824174	0.982446	0.950403	0.936078	2.84774	3.54234	0.794845	0.509634	0.68724
AT1G01600	9.04866	8.7138	8.94639	8.79119	7.74399	9.55405	7.09448	7.81835	7.82744	8.55627	9.68305	9.04866
AT1G01610	51.0603	58.3945	66.5351	69.9449	69.9271	60.8758	73.7531	68.9671	73.3037	77.8013	75.9355	72.962
AT1G01620	199.188	210.886	264.185	267.527	266.763	249.606	225.151	220.363	252.192	227.84	220.764	250.385
AT1G01630	66.9836	78.1216	89.0492	80.6042	82.5255	80.184	92.0312	93.0953	104.671	88.5083	78.7153	85.3896
AT1G01640	5.52321	5.50664	6.93197	7.5824	5.25898	7.00297	4.33552	4.2975	5.99913	5.0496	6.02295	6.41424
AT1G01650	29.555	34.3106	33.7119	30.2747	32.074	30.8631	34.3393	34.7942	34.1093	32.1678	36.0914	30.8113
AT1G01660	1.99776	2.05742	1.3627	1.04395	1.56036	1.15049	0.591207	2.12286	1.59977	1.77671	0.880277	0.85905
AT1G01670	0.763848	1.02871	1.2442	0.879119	0.866865	1.75074	1.03461	1.1391	0.742749	0.794845	1.34358	0.80178
AT1G01680	0.47006	0.544612	0.118495	2.03296	1.56036	4.20178	0.443405	0.414217	0.742749	1.6832	1.94588	2.06172
AT1G01690	9.4012	8.2297	6.99122	8.29668	7.0505	9.10386	7.83349	7.61124	8.74159	7.01334	7.3202	6.92967
AT1G01700	1.11639	0.907687	0.592476	1.37362	0.520119	1.25053	0.985345	0.673103	0.685615	0.794845	1.29725	1.1454
AT1G01710	31.494	29.9537	35.7263	30.1648	31.2071	31.6634	32.7627	30.9109	31.3097	34.1316	32.6166	32.1858
AT1G01720	31.5528	34.008	42.1843	64.4504	59.0624	56.3239	36.5563	41.8877	41.9939	49.7012	48.9712	53.3757
AT1G01725	3.81924	2.9046	2.25141	2.03296	2.42722	2.05087	2.7097	3.26196	3.59948	2.89885	3.05781	2.92077
AT1G01730	18.3911	14.402	15.2266	14.5604	16.0081	14.206	13.8934	12.1158	13.8266	15.1488	14.2234	13.8593
AT1G01740	7.28593	5.86971	5.92476	5.93405	6.81933	5.05214	5.22233	6.47214	7.88457	8.8368	8.71011	7.96053
AT1G01750	5.05315	6.05125	6.63574	2.41758	2.71618	5.30225	4.33552	4.65994	6.97042	4.34827	3.10414	5.26884
AT1G01760	2.58533	2.23896	2.07367	3.18681	3.40967	2.6011	3.35017	3.41729	2.57106	3.41316	2.36285	2.2908
AT1G01770	23.8556	25.4758	28.9128	24.2857	24.33	26.8114	27.2448	27.0277	27.7674	34.6459	30.1611	32.4148
AT1G01780	15.3945	16.7014	16.5301	13.7912	13.2341	17.2073	14.4846	13.6174	14.9693	15.1488	15.1964	14.8902
AT1G01790	89.1351	87.6221	89.1677	111.099	114.773	100.493	91.1444	98.5837	84.1021	100.431	98.869	106.408
AT1G01800	37.5461	35.5208	33.8304	34.4505	39.4712	32.8139	35.6695	34.9496	36.6233	37.0772	33.6359	36.5383
AT1G01810	1.82148	2.17845	2.19216	2.36263	2.08047	1.75074	2.16776	1.8122	2.28538	2.104	1.62156	2.34807
AT1G01820	42.0116	40.1803	40.4661	42.6373	43.69	39.0666	39.0689	38.3669	39.9942	48.0647	43.5042	49.5386
AT1G01830	18.0386	16.7014	17.952	20.1098	22.4229	20.1585	18.9186	17.1382	18.4545	18.749	19.0881	17.4101
AT1G01840	2.58533	3.08614	2.72539	1.97802	1.09803	1.55066	1.92142	2.27819	2.22825	1.54293	1.29725	2.00445
AT1G01860	16.3933	15.3097	15.1081	14.7252	19.3022	17.5074	14.5338	15.3778	15.1978	17.5333	18.6711	17.5246
AT1G01880	2.52657	2.11794	2.96238	1.5934	2.19606	2.90123	2.75897	2.53708	2.74246	2.104	1.99221	2.06172
AT1G01900	6.40457	7.62457	10.9608	6.42856	8.66865	8.00339	9.85345	7.97368	9.31294	7.1536	8.61745	7.04421
AT1G01910	44.832	43.0244	39.6959	40.6043	42.4764	43.9686	45.3751	46.2888	45.8791	44.5113	49.5735	46.5605
AT1G01920	20.0951	20.1507	23.1066	18.8461	17.7996	16.2569	21.8747	21.7982	19.9971	21.5543	22.8409	19.7582
AT1G01930	20.9764	21.724	21.9809	21.5384	20.9781	20.0585	20.2488	20.9697	18.9687	19.5438	20.8023	19.6436
AT1G01940	18.9787	21.4214	20.6182	20.2747	20.747	20.9589	21.2834	23.3515	23.3109	23.0037	20.4317	19.8154
AT1G01950	25.9708	26.3229	26.4244	23.6263	27.913	26.3112	26.5058	24.2835	25.5392	25.6221	24.9721	24.1679
AT1G01960	107.644	104.324	107.12	100.989	99.9206	105.195	126.962	114.272	111.241	110.998	119.81	113.28
AT1G01970	41.189	36.8521	37.8592	39.6702	42.8231	39.2666	37.9358	36.1922	36.9089	48.9063	45.1258	46.7323
AT1G01990	31.9053	29.5906	33.7712	36.0988	36.4661	34.2645	32.7134	33.2927	33.0809	37.8253	36.2767	36.0801
AT1G02000	11.399	13.4943	16.1154	16.2088	16.2971	15.8567	15.5684	15.0671	16.5119	16.5515	15.4743	15.1193
AT1G02010	8.10854	9.43995	11.3163	11.1538	13.9276	11.855	11.0359	10.7179	10.2842	9.07058	10.239	10.4231
AT1G02020	10.8701	11.2553	17.952	15.1648	16.586	14.8563	18.5738	15.3778	16.2262	16.9255	17.1422	16.322
AT1G02030	0.646333	1.02871	1.42194	0.32967	0.635701	0.600254	0.936078	1.24265	0.571346	0.654578	0.277982	0.62997
AT1G02050	8.40232	8.2297	8.59091	8.6813	6.47259	8.30352	9.16371	9.94121	7.88457	9.81867	8.20048	7.15875
AT1G02060	8.81363	10.5292	8.88715	10.7692	10.0556	8.90377	10.1983	9.88943	8.45592	10.6135	10.1927	9.67863
AT1G02065	1.5277	0.786662	2.36991	2.36263	2.25385	2.351	2.31556	1.91575	1.77117	2.15076	1.85322	2.2908
AT1G02080	158.293	169.374	170.1	166.044	175.569	165.17	214.805	182.98	175.403	172.668	174.017	172.039
AT1G02090	53.3518	58.092	57.8849	55.9339	61.6052	61.326	56.6573	53.5376	51.6497	52.4598	53.2799	53.7193
AT1G02100	27.4398	28.9855	29.3276	27.8021	29.3	28.5121	25.816	26.9759	28.5102	26.4637	25.4354	30.6967
AT1G02110	38.0749	37.9413	44.4357	39.3955	43.8056	40.167	43.0103	36.6582	37.9945	41.4254	38.5469	34.8202
AT1G02120	63.1643	60.2704	62.1508	73.5713	70.6784	77.0327	67.5454	68.4494	68.0473	73.3595	65.6502	81.0371
AT1G02130	40.0726	35.6418	46.2724	41.868	38.8355	38.5163	42.1728	36.4511	38.1659	42.3606	39.2882	40.719
AT1G02140	105.235	108.499	104.513	102.912	104.197	99.1921	97.1057	106.04	104.499	109.221	92.4291	109.328
AT1G02145	21.5053	19.7876	18.6038	18.2417	19.0132	19.6083	18.8694	19.986	18.7973	18.9828	18.8565	22.2208
AT1G02150	133.321	138.574	134.848	138.077	147.483	147.012	145.979	132.705	137.694	150.366	141.308	143.232
AT1G02160	10.7526	11.6184	12.442	11.7582	15.488	16.0568	10.0998	11.6499	10.4556	13.8397	11.7216	12.5421
AT1G02170	20.2126	26.3834	30.7495	28.956	27.104	29.1624	27.7375	28.2703	33.4237	29.5963	28.6322	29.5513
AT1G02180	4.75936	5.08305	6.45799	3.62637	3.69862	3.70157	4.48332	4.19395	4.39936	4.30151	5.09634	4.75341
AT1G02190	0.822605	0.72615	0.651724	1.64835	1.9071	1.40059	1.28095	1.29443	0.457077	0.748089	1.15826	0.68724
AT1G02205	34.7257	53.1905	54.9818	50.0548	52.243	45.6193	78.2857	58.2493	56.5061	56.3872	55.8281	51.0276
AT1G02220	6.6396	7.14047	6.3395	11.2637	6.53038	12.0551	5.51793	7.2488	7.42749	8.46276	7.55185	8.30415
AT1G02230	0.23503	0.665637	0.414733	1.64835	1.09803	1.70072	0.197069	1.03554	0.62848	0.374045	0.972938	0.62997
AT1G02260	7.93226	6.35381	8.35392	9.28569	7.51283	6.55278	10.1491	9.00922	8.28451	9.07058	9.17342	9.85044
AT1G02270	26.8522	22.8132	23.936	25.6043	24.1566	26.3112	32.4178	35.8298	31.3669	28.1469	27.9836	30.8113
AT1G02280	90.3103	82.9626	80.4583	75.3844	76.573	72.0806	77.3988	79.2708	69.5328	78.3624	81.9585	77.9445
AT1G02290	9.63623	7.98765	8.53166	9.7802	9.76667	7.65324	10.2969	10.4072	11.1984	9.72516	10.239	8.5905
AT1G02300	6.58084	5.50664	8.17617	6.97801	6.47259	6.35269	8.32616	8.23256	7.88457	9.44463	9.49773	9.96498
AT1G02305	30.0838	31.2849	30.8088	34.4505	34.4434	36.6155	33.6988	34.8978	35.7091	39.5552	38.9639	39.459
AT1G02310	1.70397	0.665637	1.18495	1.15384	0.635701	1.45061	1.18241	0.621326	1.08556	1.16889	1.29725	1.66083
AT1G02330	44.832	41.9957	36.0818	36.1538	37.3908	42.6181	35.3739	39.5577	37.0232	38.7604	35.9524	32.9303
AT1G02335	13.6317	12.163	16.0561	9.56042	12.3095	10.7045	12.1197	12.4265	13.6552	12.2967	11.8142	12.8285
AT1G02340	6.75711	7.2615	9.12414	9.1758	7.16608	8.2535	5.81353	9.00922	7.7703	4.81582	4.95735	6.47151
AT1G02360	19.6838	18.3353	17.4781	23.0769	24.5612	31.2132	11.3807	11.9087	16.2262	23.7051	17.8372	26.3442
AT1G02370	21.5053	18.1537	17.3003	17.3626	16.0659	17.5574	19.165	15.8438	17.3689	18.4685	18.6248	15.9211
AT1G02380	4.99439	8.35072	8.53166	7.74724	7.51283	7.15303	6.70035	7.61124	8.11311	5.0496	5.97662	6.58605
AT1G02390	1.5277	2.72306	2.42915	3.2967	2.71618	3.60153	2.21703	2.79597	3.37094	2.99236	2.5945	3.14985
AT1G02400	5.87575	4.96202	4.91755	5.10988	3.35188	4.30182	4.48332	7.71479	6.39907	2.9456	3.89175	3.95163
AT1G02410	15.512	13.6758	16.1154	14.7252	13.003	16.9572	15.3221	15.326	13.4266	12.3435	15.2427	12.7139
AT1G02420	6.11078	4.47792	5.0953	5.76922	5.20119	3.70157	5.4194	5.74726	5.77059	6.07823	5.88396	6.24243
AT1G02430	1.41018	0.9682	1.12571	0.384615	0.866865	1.35057	0.640474	0.36244	1.19983	0.935112	0.463304	1.03086
AT1G02460	2.23279	2.84409	2.84389	3.46153	2.42722	3.55151	2.90677	2.89952	3.42807	3.17938	3.10414	2.17626
AT1G02475	39.6026	34.8552	43.3693	41.0988	41.4361	41.4176	37.8865	38.0562	40.1656	43.3424	46.84	47.0187
AT1G02500	333.331	338.386	371.246	352.087	316.521	373.808	340.387	329.924	361.548	317.798	325.888	343.563
AT1G02520	10.6939	12.3445	11.0793	11.7582	8.61085	14.4561	9.45931	11.2356	12.6839	12.7643	11.073	14.4893
AT1G02530	2.23279	1.14974	1.95517	1.5934	1.61815	2.55108	1.18241	1.1391	1.3141	1.40267	1.80689	1.7181
AT1G02560	228.449	229.645	239.597	244.01	249.541	239.251	260.082	240.246	243.336	267.442	268.716	253.649
AT1G02610	2.7616	3.02562	3.14012	2.80219	3.40967	3.10131	2.95603	3.26196	3.08527	5.4704	5.51332	6.12789
AT1G02640	26.9109	31.527	30.0386	33.5164	37.1596	34.9648	24.5351	23.8175	26.7961	39.3682	37.5739	37.7982
AT1G02650	3.17291	1.39179	1.59969	1.81318	2.02268	2.55108	2.11849	1.60509	1.4855	2.19751	1.89955	1.83264
AT1G02660	9.10741	6.53535	7.93918	16.8131	13.4075	10.3544	10.9373	9.061	10.5128	12.6708	16.5863	16.2647
AT1G02670	2.7616	0.786662	1.42194	1.0989	1.32919	1.50064	1.52728	1.76042	0.799884	1.30916	1.85322	2.06172
AT1G02680	11.869	10.7107	12.9752	12.0879	11.4426	12.1051	12.0212	12.8407	11.9411	12.624	11.3973	13.1148
AT1G02690	28.9675	26.9886	24.4693	19.945	25.3702	16.9572	24.5351	25.0601	22.7396	21.9751	21.4046	20.2163
AT1G02700	0.822605	0.847175	0.533229	0.32967	1.15582	1.05045	0.788276	1.65687	1.71404	0.981867	0.833947	1.37448
AT1G02720	13.4555	17.004	18.189	14.2857	16.9905	14.8063	15.667	15.3778	17.8831	15.8034	15.567	16.4938
AT1G02730	75.5622	72.736	63.6912	61.2636	68.7135	63.4269	77.5466	71.7631	62.7338	63.1668	67.5497	58.3582
AT1G02740	11.634	9.1979	10.4276	9.7802	11.9627	10.0543	10.2969	9.7341	10.3985	11.8759	9.59039	10.824
AT1G02750	9.87126	8.41123	6.81348	7.19779	9.41993	9.25392	6.50328	7.14524	6.39907	8.55627	7.73717	6.64332
AT1G02770	1.76273	1.14974	1.2442	1.15384	1.44477	1.45061	1.23168	0.673103	1.88544	0.981867	1.99221	1.37448
AT1G02780	1182.32	1110.59	964.966	918.405	1049.6	973.263	894.299	935.923	892.671	873.441	870.687	843.301
AT1G02800	6.28705	5.8092	8.05768	3.95604	5.31677	5.15218	7.39009	5.90259	5.59919	4.48854	7.3202	6.58605
AT1G02810	10.2826	12.163	14.6934	12.1978	12.2517	13.0555	9.01591	8.90567	12.3982	10.8941	11.9532	13.3439
AT1G02816	7.93226	9.07687	9.18338	8.40657	12.1939	10.9546	9.70565	9.061	11.5983	10.0057	10.239	12.2558
AT1G02820	7.34469	7.32201	8.35392	10.934	15.3146	14.4061	6.40474	7.71479	5.08498	6.03147	4.95735	7.15875
AT1G02840	108.408	103.658	104.868	114.615	120.668	106.945	106.417	102.726	101.471	106.322	103.873	100.223
AT1G02850	43.8919	35.0367	39.3404	44.1757	33.9811	47.3201	40.8425	49.7578	45.3649	47.2699	47.118	47.9923
AT1G02860	21.329	18.8194	17.5373	17.0329	19.5911	17.0572	16.5045	17.6042	17.3689	18.8893	19.3198	20.6172
AT1G02870	49.5326	53.7351	52.1379	39.6702	42.2452	41.6677	47.3951	44.6837	45.4791	43.0151	39.9368	41.6926
AT1G02880	12.5741	15.1281	14.9304	16.7033	14.39	15.3065	14.2875	17.0865	14.1122	15.3826	15.7523	15.8065
AT1G02890	115.811	125.321	125.723	137.417	149.736	133.957	124.055	117.327	117.297	136.293	120.366	140.197
AT1G02900	33.0217	26.8675	22.8696	30.7142	26.5838	33.2641	15.8148	19.3129	25.1392	28.6144	21.5436	30.5249
AT1G02910	43.8331	44.0531	41.0586	46.868	48.2555	45.0691	49.415	46.6512	44.3936	49.5609	46.979	52.1157
AT1G02920	51.5891	44.6582	46.7464	84.8899	78.4801	130.655	41.8279	38.0044	48.1644	63.8214	72.2754	74.1074
AT1G02930	55.5846	46.2315	39.5182	71.6482	69.5225	107.095	67.9888	59.9061	65.8762	52.8338	73.8506	65.116
AT1G02950	4.64184	3.57024	4.44357	3.40659	5.54793	4.05172	4.28625	3.41729	5.25638	4.44178	4.7257	4.52433
AT1G02960	12.6329	11.1343	12.5013	11.1538	13.0608	12.4053	12.3661	13.3585	12.0554	13.1383	11.4899	13.3439
AT1G02970	4.87687	3.69126	3.25862	3.90109	3.1785	3.20136	3.94138	3.41729	2.51392	3.3664	3.24313	3.09258
AT1G02990	25.9708	22.2081	24.2915	27.5824	25.6592	23.9602	26.1116	23.6622	27.0247	22.5362	23.9991	22.278
AT1G03000	29.4963	30.9824	36.378	31.1538	33.172	29.6126	34.0437	29.7201	30.6813	31.373	34.4698	36.3092
AT1G03030	12.104	13.4338	12.3828	11.2637	10.1712	11.805	11.4793	12.789	13.2552	10.333	11.1193	12.4849
AT1G03040	43.9506	50.7095	57.0555	57.2526	57.6754	59.1751	48.0356	51.9325	52.5638	58.4445	60.5538	58.4154
AT1G03055	7.34469	4.23587	6.10251	5.82416	6.64596	5.40229	5.07453	6.00615	5.59919	4.39502	3.70643	3.32166
AT1G03060	80.439	68.6211	69.616	76.0987	71.5452	80.5842	86.9074	77.2515	78.3886	80.1858	70.2369	77.7727
AT1G03070	0.763848	1.02871	1.12571	1.37362	1.2714	0.950403	0.985345	1.1391	0.742749	1.16889	1.11193	0.97359
AT1G03080	109.583	105.776	84.3686	92.3624	86.2819	90.2383	92.179	104.434	93.4722	84.2068	93.958	70.213
AT1G03090	15.2182	13.4943	14.7527	18.8461	18.4353	18.5579	19.2635	16.2062	19.9971	28.8482	30.1611	29.1504
AT1G03100	8.22605	7.07996	6.99122	6.53845	4.73886	5.25223	5.76427	6.47214	4.57077	6.82631	6.57892	6.81513
AT1G03106	4.64184	2.54152	0.177743	0.494504	0.751283	0.650276	0.54194	1.08732	0.685615	0.607823	0.370643	0.22908
AT1G03110	21.8578	21.4819	21.2699	17.6923	18.2042	17.4074	17.6869	18.0702	19.0258	18.0944	18.7175	16.2647
AT1G03130	813.028	731.717	914.606	1022.58	1082.54	958.056	1107.18	1025.5	1058.3	994.959	1036.74	1087.27
AT1G03140	42.0704	41.33	43.3693	42.7472	44.0945	45.0191	39.0197	40.6968	42.2796	46.8491	46.0061	40.9481
AT1G03150	30.0251	28.6829	29.0906	23.2417	29.8779	25.3107	24.4858	26.4581	25.7677	27.6325	26.8716	27.3751
AT1G03160	49.1213	47.6838	51.5454	56.0988	52.4742	45.4193	61.7319	60.1133	60.5055	61.5303	59.4882	58.3582
AT1G03170	1.41018	1.33127	1.3627	1.37362	1.21361	0.450191	1.62582	0.880211	0.971288	0.981867	0.926608	0.85905
AT1G03180	4.2893	5.26459	4.14733	3.07692	4.16095	4.75201	3.39944	3.52085	3.02813	4.11449	3.1968	3.03531
AT1G03190	12.5741	13.6153	16.2931	14.4505	12.8874	13.8059	14.2382	14.7565	14.6265	14.7748	15.3817	14.7757
AT1G03200	2.82036	2.60204	2.72539	2.80219	2.19606	2.80119	2.11849	2.84774	2.68532	1.54293	2.82615	3.49347
AT1G03210	9.57747	7.7456	6.10251	6.59339	8.03294	8.15346	6.10914	6.21326	6.34194	7.24712	6.48625	6.18516
AT1G03220	125.271	121.751	141.543	208.076	175.8	237.801	115.285	133.481	173.061	199.787	170.635	202.45
AT1G03230	47.8874	48.0469	53.9746	58.0768	56.1728	62.1263	52.6174	50.4827	54.9063	68.0761	72.2754	77.8872
AT1G03250	27.9098	26.5045	26.3652	26.0988	27.4507	26.6113	26.555	25.4226	23.9394	28.4741	28.4932	29.6086
AT1G03260	8.81363	7.62457	9.12414	8.57141	8.49527	7.10301	7.53789	8.64678	10.2842	9.72516	7.82984	9.39228
AT1G03270	4.46557	5.62766	3.14012	4.23076	3.40967	3.35142	3.89211	4.81527	4.68504	4.34827	5.32799	4.29525
AT1G03280	36.7234	33.3424	34.1859	36.3735	36.6973	35.1149	32.3193	33.6551	33.6523	37.9655	34.3308	35.4501
AT1G03290	13.573	11.6184	11.9088	13.2967	14.2166	15.0064	14.3368	11.857	13.7123	12.9981	13.3895	14.0312
AT1G03300	10.5764	12.4656	11.7903	10.8791	12.3095	12.6554	10.0013	11.5463	10.627	11.2213	10.934	12.3131
AT1G03310	37.1347	34.6131	32.527	32.3076	32.1896	32.7139	47.0995	42.2501	44.9649	38.3396	42.1607	40.1463
AT1G03330	26.4996	21.3609	23.5213	24.7802	20.2846	22.1094	22.86	20.918	21.1398	24.2194	19.8757	21.9344
AT1G03340	4.2893	1.63384	3.02163	1.75824	2.36943	2.70115	2.80823	2.38175	2.39965	2.75858	3.15047	3.32166
AT1G03350	55.5259	47.9259	50.5382	52.6372	53.5722	54.4731	52.3711	52.6573	52.9066	51.2909	50.2685	54.0056
AT1G03360	25.3832	20.7558	16.2339	16.2637	17.7418	17.8075	17.884	19.7271	16.569	16.8788	16.8179	14.3175
AT1G03365	26.0883	28.8039	26.1282	27.8571	28.3754	27.4116	26.9492	28.6845	30.1671	29.456	28.4005	28.2341
AT1G03370	32.1404	26.444	28.7351	35.6043	32.3629	36.7156	29.5603	32.2054	30.1671	32.2146	34.8868	38.7145
AT1G03380	26.4409	28.1988	29.7423	30.7692	35.0791	36.3154	35.0783	31.7394	32.1096	35.1602	37.1106	38.5427
AT1G03400	4.11303	4.23587	7.99843	11.3187	10.5757	11.3548	6.55254	7.04169	7.82744	8.69654	8.10782	8.53323
AT1G03410	10.1063	13.1917	14.4564	14.3406	14.9101	14.3561	13.3514	12.1676	14.2836	12.3435	11.0266	12.3131
AT1G03420	5.34693	4.23587	5.74702	3.2967	4.68107	3.45146	4.48332	4.60816	3.48521	5.23663	4.16973	3.95163
AT1G03430	12.9854	9.31892	11.1386	12.1428	11.1537	11.1547	14.1397	12.5301	13.3695	10.8941	13.1115	13.8593
AT1G03440	24.2081	23.7209	32.5862	28.4615	33.0564	29.6126	33.0583	31.5841	30.9098	29.643	30.0221	29.8377
AT1G03457	14.5719	15.0676	16.5893	14.7802	16.1815	13.5057	12.169	12.7372	13.3695	13.2786	12.8335	13.3439
AT1G03470	11.8103	9.98456	10.3091	8.40657	9.47772	8.90377	7.83349	9.52699	10.1128	8.69654	9.54406	10.4231
AT1G03475	165.755	165.925	170.455	179.23	181.521	176.675	172.386	165.066	167.633	181.786	185.507	185.727
AT1G03495	4.40681	5.99074	5.0953	2.96703	4.04537	7.35312	18.4259	14.7047	5.65632	3.69369	5.32799	4.23798
AT1G03510	2.82036	2.96511	3.7326	2.14285	3.06292	1.90081	3.35017	2.64063	2.22825	2.57156	2.82615	2.80623
AT1G03520	8.34357	6.41432	7.4652	6.42856	6.81933	6.75286	7.53789	5.79904	7.42749	6.45227	6.71791	8.5905
AT1G03530	62.9293	63.8407	61.0251	49.89	56.9819	55.4735	55.5735	54.366	58.2773	57.4626	54.2992	49.8822
AT1G03540	3.52545	4.41741	4.73981	3.7912	3.92979	3.75159	4.38478	3.36551	4.28509	4.39502	4.1234	3.77982
AT1G03545	2.40906	1.87589	2.31066	2.47252	2.02268	1.30055	1.87216	3.26196	1.54263	2.15076	1.76055	1.94718
AT1G03550	7.4622	7.86662	10.2498	9.45053	7.33945	9.70411	8.32616	7.81835	9.88428	9.81867	7.82984	9.50682
AT1G03560	17.2747	19.3035	16.8263	14.3406	16.2393	13.2056	18.9186	17.7596	17.5974	19.8711	16.9106	17.8682
AT1G03580	2.05651	1.4523	1.12571	1.70329	2.31164	1.75074	1.18241	0.569548	1.02842	3.55342	2.91881	2.11899
AT1G03590	18.2148	17.5486	22.0401	19.2857	18.2619	17.8576	17.1943	16.4651	17.2546	15.9437	18.1152	17.7537
AT1G03600	240.906	221.052	260.63	293.186	304.443	289.923	245.449	253.915	262.362	284.087	264.824	296.716
AT1G03610	14.043	11.6184	12.679	15.934	14.9101	15.8067	11.7749	14.5494	12.8553	13.2318	16.4473	16.2074
AT1G03620	1.58645	1.75486	1.77743	2.03296	1.96489	1.40059	1.08388	1.65687	1.14269	2.15076	1.94588	1.60356
AT1G03630	120.864	114.853	120.628	127.637	128.932	128.254	129.573	141.403	121.868	121.705	132.783	132.924
AT1G03650	2.93788	3.63075	2.25141	3.24175	3.52525	3.3014	2.66043	2.74419	2.05684	3.88071	3.89175	3.66528
AT1G03680	193.841	209.071	223.423	255.219	251.68	233.699	225.299	209.439	227.053	257.53	244.207	269.799
AT1G03687	16.0408	15.0676	14.8712	14.1758	15.8347	14.7563	16.3567	15.2225	18.3402	13.6059	15.6597	13.4585
AT1G03730	3.17291	1.9364	4.91755	2.58241	2.48501	2.90123	3.1531	2.84774	3.42807	3.50667	2.73349	3.72255
AT1G03740	53.7044	49.0756	47.6351	64.1757	59.0046	62.2264	56.4603	58.4564	59.42	72.2841	71.7194	77.9445
AT1G03750	7.40345	5.99074	5.62853	5.87911	3.98758	5.6524	6.79888	5.69548	5.59919	5.23663	5.97662	4.81068
AT1G03760	12.2803	13.8574	10.7238	12.3626	10.4024	12.1552	12.6617	12.6336	12.3411	10.52	11.8606	12.2558
AT1G03770	13.4555	14.644	11.8495	12.4176	12.714	10.5545	13.3022	12.6854	11.5983	12.2967	10.795	10.2513
AT1G03780	29.6138	29.046	27.5501	24.5604	27.2195	25.7109	28.0331	25.2672	24.8535	24.0324	28.8175	18.8418
AT1G03790	3.11415	3.81229	4.02884	1.0989	2.65838	1.75074	3.99065	4.50461	3.54234	3.17938	2.77982	2.74896
AT1G03820	28.4386	23.1158	25.595	24.6703	22.3651	19.2582	20.0025	21.384	17.7689	19.6841	22.8409	20.2163
AT1G03830	25.1482	27.2911	26.1875	23.0219	25.2547	23.51	24.4858	27.183	21.3683	23.9389	22.9335	16.551
AT1G03840	10.5764	13.6758	12.8567	7.80218	9.70888	11.0547	10.9373	10.5108	10.3414	9.77192	8.20048	9.50682
AT1G03850	11.2814	6.2933	4.91755	9.45053	7.0505	9.65409	4.87746	8.3879	8.17024	8.50952	7.55185	9.27774
AT1G03860	96.1861	99.2405	90.6489	89.0657	90.5585	84.6359	89.5678	84.0343	85.5305	85.9368	85.9892	77.9445
AT1G03870	235.265	291.731	334.927	318.845	321.318	318.535	234.66	263.649	311.841	240.277	225.722	294.597
AT1G03900	73.2706	78.6662	91.1821	84.0108	87.9001	89.9881	76.2657	75.0768	89.0728	93.5112	81.0318	84.9887
AT1G03905	3.40794	2.29947	2.72539	3.24175	2.60059	2.40102	1.47802	2.12286	2.79959	2.33778	2.31652	2.46261
AT1G03910	88.3125	94.5205	88.8715	90.769	88.9403	93.0895	90.7995	87.0891	88.6729	91.3137	88.5374	79.8917
AT1G03920	3.05539	4.29639	4.02884	3.02197	2.77397	2.55108	3.54724	3.36551	3.77088	3.17938	3.1968	4.0089
AT1G03930	32.3166	40.7854	44.1395	43.9559	38.2576	41.1675	38.7733	36.7618	43.7079	40.5838	37.296	45.2433
AT1G03940	1.88024	4.29639	4.73981	1.5934	3.46746	5.50233	13.0558	9.57877	6.22767	3.13262	3.84542	2.74896
AT1G03950	7.69723	6.23279	6.99122	9.12086	6.53038	8.9538	7.63642	8.43967	7.54176	8.97707	9.49773	9.96498
AT1G03960	16.8634	17.004	15.9969	17.2527	15.2568	15.9067	18.5245	21.0215	20.4542	17.8139	19.8757	19.0709
AT1G03970	11.2814	11.1948	10.9016	11.2637	11.7894	12.5053	10.2476	12.6854	13.2552	12.7643	14.1308	13.1721
AT1G03980	1.29267	1.39179	1.48119	1.04395	1.04024	1.30055	0.788276	2.07109	0.971288	1.49618	1.29725	1.1454
AT1G04000	18.5674	16.3989	19.6702	24.7252	20.0535	18.858	18.1796	19.1058	22.5682	19.4971	20.0611	17.2955
AT1G04010	7.52096	6.59586	8.05768	8.02196	7.6862	8.05341	9.45931	7.76657	6.97042	7.62116	9.08076	7.33056
AT1G04020	15.2182	15.1281	10.4868	11.8132	10.0556	10.8546	12.5139	11.857	11.1984	11.5486	13.1115	9.7359
AT1G04030	4.93563	4.23587	3.91034	4.83515	4.73886	5.45231	5.51793	5.4366	5.59919	4.90934	6.02295	5.03976
AT1G04040	169.692	189.888	174.603	157.582	156.787	161.218	162.286	190.281	201.114	179.401	149.045	160.871
AT1G04050	6.69836	5.50664	5.21379	5.65933	5.72131	5.60237	5.32086	5.38482	5.31352	6.87307	4.1234	5.03976
AT1G04070	8.04978	7.50355	7.4652	7.41757	7.22387	8.45358	6.94668	9.78588	6.2848	7.48089	5.83763	7.73145
AT1G04080	131.617	144.927	148.652	132.637	147.02	137.408	150.068	137.831	131.181	143.306	137.833	131.607
AT1G04100	3.52545	2.96511	2.42915	2.85714	3.12071	4.20178	3.05457	3.6244	2.57106	3.22614	3.38212	3.72255
AT1G04110	7.16842	9.62148	9.18338	8.07691	10.5757	7.3031	10.8388	8.95744	6.39907	9.11734	8.9881	8.18961
AT1G04120	87.96	83.5072	83.9539	87.9119	81.4275	86.2866	90.5039	87.8658	86.3303	74.4349	84.9699	75.711
AT1G04130	10.4588	14.2204	11.1978	11.6483	10.7491	12.3552	10.6417	9.94121	10.4556	10.0057	9.21975	9.33501
AT1G04140	80.9679	86.8354	98.4103	90.9888	90.6162	87.9873	96.8101	81.8079	90.1584	95.4749	95.2089	91.6893
AT1G04160	15.1007	15.7938	14.1602	13.0769	14.7945	11.855	15.8148	14.1352	13.4838	12.5773	13.0188	13.7448
AT1G04170	173.158	184.442	184.319	158.296	172.911	160.968	173.322	171.123	170.947	173.37	156.319	155.66
AT1G04180	1.58645	2.23896	1.18495	0.604394	1.2714	1.05045	0.88681	0.828434	1.37123	0.794845	0.509634	1.20267
AT1G04190	59.9327	55.853	53.5006	44.2856	45.7704	44.719	49.6121	51.2594	51.3068	45.5867	46.0987	45.4724
AT1G04200	21.799	27.1701	28.3796	26.1538	22.5385	23.4599	23.6483	26.1475	27.4246	24.7805	23.6285	26.1151
AT1G04210	74.2695	71.7073	69.2012	70.4394	80.2139	69.4294	72.0287	73.6271	65.362	68.3567	69.7736	66.0323
AT1G04220	14.3956	14.0389	15.6414	16.0439	13.8698	14.9563	15.6177	14.9636	14.7407	11.3616	9.26608	12.4849
AT1G04230	12.8091	9.1979	8.94639	9.06591	10.518	11.4048	9.55785	8.80211	10.3414	9.81867	11.1656	8.24688
AT1G04240	15.3945	15.9148	15.9376	20	21.3249	18.5078	15.0758	16.6722	15.5977	17.4866	12.3702	16.3792
AT1G04250	33.198	36.1259	34.7784	37.2527	35.946	41.1174	30.0038	31.4287	35.7091	31.2327	25.0184	32.5294
AT1G04260	12.3978	13.0102	14.2194	13.0769	13.6965	13.5057	13.3514	14.1869	11.0841	13.4189	12.2312	12.7712
AT1G04270	287.794	273.758	251.565	227.307	223.767	229.347	227.122	233.515	230.481	211.429	206.541	212.529
AT1G04280	20.5651	23.1158	20.0849	25.934	28.9533	26.1111	16.0119	18.4327	21.5969	28.6612	26.3157	30.5822
AT1G04290	16.2171	16.3384	16.4116	18.4615	20.6314	18.4578	15.667	16.724	16.3976	15.8034	15.1037	13.2294
AT1G04300	89.1939	90.4662	86.2646	89.6152	97.3778	97.1412	90.8488	84.9663	90.1584	90.7058	90.1126	80.5217
AT1G04310	8.16729	8.77431	8.23542	10.2747	9.53551	10.8046	10.3954	8.69856	9.82715	7.48089	9.68305	9.56409
AT1G04330	3.23166	1.81537	3.91034	2.6923	2.08047	2.10089	2.7097	1.65687	2.22825	2.80533	1.89955	1.7181
AT1G04340	21.5053	19.5455	17.952	17.4175	18.6665	21.0589	17.9825	17.7596	17.7117	18.0944	19.5978	19.3573
AT1G04350	21.329	21.2399	24.5878	27.912	29.1266	28.8622	24.0424	26.5099	20.9113	23.0505	22.9799	23.8243
AT1G04360	5.81699	3.20716	4.9768	4.72526	3.35188	5.00212	3.10384	3.57262	6.22767	4.39502	5.189	4.81068
AT1G04390	8.40232	6.59586	5.74702	5.71427	7.85957	5.40229	6.50328	6.73103	5.82773	5.28338	6.71791	5.49792
AT1G04400	93.4244	80.8447	95.9219	111.318	107.318	107.396	92.6224	85.2769	101.071	128.671	125.324	120.382
AT1G04410	427.872	391.032	360.226	379.56	354.605	398.569	423.452	384.601	427.652	414.956	426.471	422.309
AT1G04420	103.648	88.2877	94.1445	108.846	108.358	93.6897	96.9087	102.105	99.0142	104.826	96.1819	99.3635
AT1G04425	4.81812	3.20716	4.44357	4.17581	4.21874	3.60153	3.99065	3.88329	2.57106	2.71182	5.05001	3.09258
AT1G04430	120.923	132.341	126.731	124.89	122.575	122.802	149.428	153.209	142.722	131.523	135.516	139.51
AT1G04440	45.8896	48.3495	54.2116	53.6263	49.1801	54.6732	44.6854	49.3436	55.4205	58.4445	51.9827	56.2964
AT1G04457	1.05764	0.907687	0.592476	0.934064	1.21361	1.10047	0.88681	1.1391	1.08556	1.12213	1.20459	0.97359
AT1G04480	156.413	109.83	106.231	109.56	118.934	105.495	107.797	107.023	101.585	111.045	120.783	96.3854
AT1G04490	1.46894	0.363075	0.296238	0.769229	0.57791	0.750318	0.88681	1.03554	0.799884	0.607823	1.0656	0.28635
AT1G04510	90.134	90.2846	94.9147	83.6262	85.9352	81.7346	91.1937	85.8465	86.2732	84.9081	78.4837	78.689
AT1G04520	31.7878	33.9475	32.4085	26.7582	32.3629	24.9606	26.1116	27.8561	25.5392	19.9179	20.4317	23.3089
AT1G04530	55.7609	53.6141	56.937	56.8131	62.1253	64.4273	52.5189	48.7741	45.8791	44.7918	43.7359	44.8424
AT1G04550	26.1471	24.0235	23.8768	25.7692	28.7221	24.7105	21.2342	21.5393	20.5113	22.5362	19.3198	19.4145
AT1G04555	6.58084	5.68817	4.79906	5.27471	5.20119	5.35227	4.92672	5.79904	5.37065	5.28338	4.54038	5.44065
AT1G04560	1.939	1.08922	0.947962	1.37362	1.32919	0.800339	0.88681	1.29443	0.799884	0.654578	1.15826	1.08813
AT1G04570	1.23391	0.423587	1.2442	1.42857	0.809074	1.50064	2.06922	1.29443	1.37123	0.981867	1.15826	0.74451
AT1G04590	29.2612	31.406	31.4012	25.1648	26.9884	21.8092	26.0624	25.1119	25.5963	24.8272	23.7675	22.2208
AT1G04600	0.70509	1.33127	0.888715	0.934064	1.04024	0.600254	1.03461	0.72488	1.02842	0.794845	0.787617	0.80178
AT1G04610	3.17291	1.9364	2.36991	3.02197	2.31164	3.00127	1.52728	2.32997	1.71404	2.38453	2.22386	2.97804
AT1G04620	12.5154	12.1025	12.3235	14.2857	14.1588	14.3061	15.8641	13.2032	12.2268	18.1879	18.7638	18.4982
AT1G04625	3.76048	3.08614	2.90313	2.14285	2.83176	2.55108	2.61116	2.74419	2.57106	2.85209	2.77982	2.34807
AT1G04630	30.6127	35.1577	31.4605	28.6263	32.9409	33.7643	31.7774	30.5485	32.3382	35.4407	30.1148	29.0932
AT1G04635	5.34693	4.05434	5.15454	5.989	5.02781	3.90165	4.63112	4.81527	4.91357	4.72231	4.77203	4.06617
AT1G04640	25.9121	26.0809	24.2915	24.8351	22.1339	24.3103	26.8999	28.4774	23.5966	29.1287	25.667	30.8685
AT1G04650	4.75936	4.23587	4.9768	4.12087	4.73886	3.90165	4.18772	4.40106	4.22796	3.31965	3.33579	3.37893
AT1G04660	1.70397	1.33127	2.6069	2.30769	1.73373	1.70072	2.01996	1.29443	2.79959	2.05725	2.03854	2.69169
AT1G04680	89.4877	94.0364	109.904	84.0657	86.0508	91.939	91.2922	89.212	97.3002	80.3728	77.2791	76.3982
AT1G04690	79.4989	60.7545	63.9874	66.1537	61.3162	67.9288	73.4082	80.2546	73.9893	70.6009	83.6264	75.94
AT1G04700	2.93788	2.4205	2.25141	2.85714	2.48501	3.05129	3.1531	4.50461	3.19954	2.24427	2.27019	2.74896
AT1G04710	27.0872	23.5394	24.2323	27.1428	22.8852	22.7096	26.2102	25.2155	22.3968	25.435	25.8524	24.1107
AT1G04730	9.69499	11.7394	8.88715	6.15383	8.61085	7.40314	8.32616	6.36859	8.57019	9.16409	8.61745	7.73145
AT1G04750	62.1067	57.9104	52.9081	53.6812	52.5898	57.7745	58.7758	62.8057	57.1346	61.9044	58.8859	67.0632
AT1G04760	2.82036	2.48101	1.77743	1.5934	2.71618	2.00085	2.8575	1.65687	1.59977	1.6832	2.17753	1.48902
AT1G04770	21.5053	22.2686	19.9665	25.8791	25.3702	30.5129	27.5897	24.0764	22.1682	27.7728	31.69	25.2561
AT1G04780	67.5711	63.6591	61.0843	62.1427	63.859	67.1285	63.3084	67.5174	62.7338	60.3615	63.9359	60.878
AT1G04790	20.6826	24.5681	28.0241	28.6813	28.2598	27.4616	27.1463	27.5454	25.7677	24.8272	26.8716	21.9917
AT1G04800	96.8324	75.7616	79.6881	86.2086	94.7772	80.9843	97.9925	99.0497	78.56	86.6381	90.6222	81.7816
AT1G04810	58.9925	67.5319	71.6304	68.2416	58.6578	57.6744	72.275	67.4138	67.2474	67.4683	67.7814	64.0852
AT1G04820	425.228	468.125	520.016	435.054	435.339	444.038	522.134	476.143	511.469	465.031	493.697	476.773
AT1G04830	14.4543	12.8286	15.9376	15.0549	16.3548	13.6058	15.7655	13.0996	15.8834	15.8969	15.289	16.4365
AT1G04840	2.52657	2.66255	2.90313	3.2967	3.46746	2.75117	2.51263	2.74419	3.25667	3.08587	3.56744	3.14985
AT1G04850	114.871	111.222	110.734	99.1756	97.0888	103.494	98.8301	107.696	101.7	100.805	103.687	96.4427
AT1G04860	49.9439	46.5946	46.3317	42.0878	47.0996	43.9186	44.4883	49.6025	44.0508	47.5972	46.0524	43.9261
AT1G04870	57.8174	60.2099	56.2853	52.9669	49.5847	52.6223	49.4643	49.8614	51.9925	47.2699	50.5001	44.7852
AT1G04900	20.0363	19.3035	16.8856	13.0219	13.9854	14.7563	15.4206	17.9149	20.2256	16.1307	17.7909	13.4585
AT1G04910	26.5584	28.4409	29.0313	26.2087	25.9481	28.5621	29.8067	31.4805	32.281	27.8663	27.8446	29.7231
AT1G04920	2.52657	2.17845	2.6069	2.14285	2.88955	2.40102	3.94138	3.46907	2.45679	2.19751	2.54817	1.77537
AT1G04930	8.69611	8.83482	7.16896	6.97801	8.72644	8.30352	8.07983	7.87012	7.65603	7.01334	6.30093	6.8724
AT1G04940	45.3608	48.531	44.969	46.3735	48.0821	44.6189	44.7839	47.2725	42.9652	48.579	49.6198	45.816
AT1G04945	44.6557	48.1679	44.1987	42.3076	46.5217	42.9182	43.3552	46.4959	42.6795	47.9712	44.7088	40.8335
AT1G04950	21.0352	24.2655	26.069	25.5494	26.3527	25.3107	26.3087	23.5586	24.9678	26.3234	27.2886	25.4279
AT1G04960	26.4409	20.3927	21.1514	23.2967	24.1566	22.6096	23.0078	21.5911	22.6824	24.8272	23.8138	23.8243
AT1G04970	20.7414	23.5394	23.1658	25.8241	24.5612	25.6609	24.7322	24.1799	27.8245	26.3701	29.9758	26.3442
AT1G04980	23.2092	25.8993	19.9665	22.4175	21.556	22.5596	21.0864	23.5068	23.5966	21.2738	19.3661	22.4498
AT1G04985	30.2601	35.4603	35.1338	38.7911	42.1296	39.5668	35.2261	35.778	34.5664	37.7785	35.6281	37.2828
AT1G04990	12.1628	13.0102	11.731	14.5055	14.8523	14.6562	13.9919	14.1869	15.9405	14.0267	14.7794	14.432
AT1G05000	7.22717	7.14047	4.9768	3.84615	5.89468	6.05257	4.43405	3.88329	5.19925	5.70418	4.7257	7.4451
AT1G05010	363.415	386.735	381.436	555.273	514.34	490.858	385.713	430.838	419.882	441.139	407.29	465.605
AT1G05020	1.05764	1.57332	1.06646	2.03296	1.21361	1.95083	1.28095	0.931988	1.82831	1.63645	1.43624	1.7181
AT1G05030	6.52208	8.95585	10.5461	9.39558	10.8069	9.60407	11.8241	10.8214	8.62732	11.7357	11.9069	8.64777
AT1G05055	18.0973	15.5517	17.3003	14.1208	14.1588	13.4057	13.9426	15.4814	12.4553	14.4942	15.6597	14.203
AT1G05060	12.104	11.7394	11.6125	12.6923	11.5004	12.4553	12.8095	14.7565	11.3126	14.1669	12.4629	13.6303
AT1G05065	1.76273	1.21025	1.48119	1.26373	1.15582	0.700297	1.47802	1.08732	0.799884	0.981867	1.62156	1.08813
AT1G05070	15.512	12.7681	13.8047	13.6813	15.5458	16.6571	13.4992	13.5138	14.1694	13.8397	14.1771	14.8329
AT1G05090	13.338	12.9497	13.5677	13.4615	12.1939	13.3557	13.1051	12.4265	13.9408	13.5124	14.2234	14.5466
AT1G05120	24.5019	23.4788	23.6991	21.978	20.0535	23.4099	22.5151	24.5424	23.0252	21.7413	24.4161	21.419
AT1G05135	51.119	48.652	42.9545	69.0658	67.7888	79.4837	47.1488	50.1203	51.9353	72.7517	68.8006	100.681
AT1G05140	57.3473	54.9453	60.2548	66.2636	59.5247	66.6783	59.0714	57.7315	62.4481	66.5332	60.5538	84.416
AT1G05150	43.128	42.0562	41.0586	44.1208	43.69	43.4684	45.1781	43.0268	41.0798	42.6411	44.6625	44.0979
AT1G05160	9.57747	11.1343	10.1906	10.2198	10.3446	10.1543	8.91737	11.0803	8.97013	10.9408	9.03443	10.595
AT1G05170	13.338	11.4369	12.5605	13.7912	14.5633	14.256	12.6617	12.4783	11.2555	10.0992	11.3046	10.595
AT1G05180	43.0693	46.2315	42.0066	40.4395	41.6673	43.4684	41.3845	41.0075	41.594	45.727	37.3423	42.0362
AT1G05190	386.448	356.418	354.597	400.329	398.295	387.864	371.672	372.381	348.292	385.5	388.063	418.128
AT1G05200	42.1879	47.8049	48.0498	49.1757	50.7983	49.1208	63.3577	63.2717	54.5064	59.7536	59.3956	59.2172
AT1G05205	36.1946	30.3773	22.5733	25.4395	28.8955	27.3616	23.1063	24.2317	23.9965	25.2013	23.1189	20.0445
AT1G05210	7.0509	5.74869	5.68777	5.82416	5.60572	7.00297	4.87746	5.22949	5.942	5.51716	6.34726	4.23798
AT1G05230	19.6838	22.6922	21.8031	23.5164	26.4105	19.9084	23.7961	23.8693	22.1682	22.3024	25.0184	20.789
AT1G05240	14.9832	15.5517	17.0633	10.5494	7.22387	14.0059	8.47397	14.5494	15.9977	11.5486	7.73717	10.5377
AT1G05250	16.3346	15.5517	17.715	9.72525	8.72644	13.2556	8.22763	15.2225	14.3979	10.3797	7.64451	8.64777
AT1G05260	27.146	28.9855	33.0009	44.6153	35.5414	44.869	25.8653	29.5647	39.1372	37.4512	26.5473	37.4546
AT1G05270	30.4951	30.8614	29.2683	27.3626	30.2247	28.7122	28.3779	29.7719	24.9678	31.186	29.8831	29.265
AT1G05280	1.99776	2.66255	5.33229	1.81318	3.40967	3.05129	2.80823	3.83151	3.94229	2.66507	2.77982	1.03086
AT1G05300	7.22717	6.17227	5.74702	6.42856	7.22387	7.5532	4.77892	5.74726	6.17053	7.34063	6.71791	5.61246
AT1G05310	5.22942	2.96511	5.56928	3.57142	4.27653	3.35142	4.43405	4.65994	2.74246	3.7872	4.91102	3.89436
AT1G05320	27.2635	25.5363	21.9216	26.3736	27.3929	26.5613	19.8547	25.6297	21.9397	22.4427	25.4817	20.1018
AT1G05340	3.23166	3.26767	3.91034	5.27471	5.08561	7.50318	2.21703	5.07416	3.1424	3.74045	3.79909	5.95608
AT1G05350	32.2579	25.1732	24.5878	23.901	22.8852	23.3599	24.5844	22.6784	26.0534	23.3778	25.0184	22.2208
AT1G05360	10.5176	12.1025	10.7831	10.6044	9.24656	11.4048	9.36078	9.52699	8.28451	8.60303	11.212	8.18961
AT1G05370	1.76273	2.11794	2.72539	1.70329	1.67594	1.20051	1.92142	1.29443	1.42836	1.63645	1.5289	1.37448
AT1G05380	62.9881	68.016	63.5727	63.4614	65.4194	67.5786	70.2551	68.3458	67.9901	64.1487	60.9245	64.0279
AT1G05385	10.6351	14.0994	11.3755	11.3187	10.9225	12.4053	10.5925	10.8214	10.3414	12.3902	12.6019	12.4276
AT1G05400	0.822605	1.21025	1.06646	1.48351	0.809074	0.700297	0.788276	1.39798	1.19983	0.981867	0.787617	0.62997
AT1G05410	14.043	14.0389	13.5085	10.8791	11.327	11.755	13.5978	11.1321	13.4266	12.1565	14.0844	11.6258
AT1G05420	3.23166	2.9046	2.90313	2.63736	2.08047	2.80119	3.89211	3.72795	3.31381	3.50667	4.07707	3.72255
AT1G05430	19.8013	21.3609	22.0401	24.2307	23.7521	21.6092	23.2541	24.9566	28.3387	25.7623	22.0533	24.5688
AT1G05440	3.64297	3.26767	4.38432	3.2967	4.16095	2.70115	4.33552	4.24572	2.85673	3.27289	4.07707	4.86795
AT1G05460	22.2103	22.5106	24.1138	26.4285	22.8852	23.9602	27.4911	20.4002	25.7106	26.4637	24.2771	24.9125
AT1G05470	17.6273	19.606	18.426	20.7692	17.5685	17.8075	17.9825	20.6591	17.9403	17.7204	20.617	17.4101
AT1G05490	1.64521	1.21025	0.770219	0.934064	0.982446	0.600254	0.985345	0.569548	1.02842	1.12213	0.880277	1.25994
AT1G05500	43.1868	35.5813	37.1483	38.6812	36.1771	38.2162	39.0197	42.0948	40.1085	39.415	41.651	44.1552
AT1G05520	47.0648	49.1361	51.4862	47.5274	47.6198	54.0729	56.1154	50.5345	50.964	49.4206	48.6006	53.2611
AT1G05530	2.7616	3.20716	3.25862	1.53846	2.42722	3.65155	1.47802	2.58886	2.28538	2.15076	2.50184	2.51988
AT1G05540	3.70172	4.11485	4.85831	3.13186	3.69862	4.35184	3.79358	3.72795	2.62819	2.104	2.45551	2.57715
AT1G05560	183.97	162.96	226.444	263.791	226.83	250.806	158	227.975	212.883	244.485	230.123	264.645
AT1G05562	6.16954	6.35381	9.89435	8.84613	8.84202	8.30352	7.58716	7.35235	6.97042	7.24712	7.36653	9.22047
AT1G05570	52.7642	56.6397	56.1075	55.8241	55.4215	62.6265	51.7306	50.172	57.9916	71.0685	64.3066	73.7065
AT1G05575	3.76048	3.3887	3.7326	5.65933	3.69862	5.40229	2.16776	3.15841	3.31381	3.74045	4.58671	4.12344
AT1G05590	19.4487	20.6953	25.832	26.4835	24.3878	20.1585	23.6483	23.7657	25.0249	25.4818	27.7519	25.8288
AT1G05600	5.58196	5.8092	5.56928	4.2857	4.68107	4.10174	5.4194	3.6244	3.88515	4.11449	5.09634	5.55519
AT1G05620	22.1516	23.8419	20.9144	20.3846	18.8399	17.9576	20.4459	21.85	24.0537	21.227	20.3854	21.7053
AT1G05630	16.9809	19.4245	20.2034	20.2197	17.5685	19.2081	20.0025	23.0408	19.7114	20.0114	17.8372	16.1501
AT1G05640	4.23054	5.3251	4.56207	3.51648	4.39211	4.05172	3.79358	3.83151	4.22796	4.6288	4.7257	4.98249
AT1G05650	4.34806	4.41741	5.15454	2.47252	2.02268	2.10089	2.46336	3.67618	3.77088	2.01049	2.40918	2.92077
AT1G05660	5.93451	7.98765	8.35392	6.4835	4.62328	7.35312	3.49797	6.83458	7.88457	6.12498	5.7913	5.727
AT1G05670	10.0475	12.2235	9.89435	11.7582	11.2114	10.3044	13.647	11.2874	9.71288	11.2213	10.934	10.1368
AT1G05675	11.9278	9.74251	9.47962	15.7692	10.6913	13.8559	6.40474	11.0285	10.4556	7.76143	7.55185	5.84154
AT1G05680	106.116	106.623	93.315	137.637	99.4583	86.5367	84.6411	168.949	114.555	80.7469	91.6415	69.4113
AT1G05690	1.35142	1.99691	1.59969	2.58241	2.5428	2.75117	1.42875	1.44976	1.6569	1.87022	1.38991	1.54629
AT1G05700	15.747	12.5866	12.916	11.1538	10.1712	11.2548	9.45931	11.3392	8.68446	11.9694	10.0537	10.3086
AT1G05710	8.81363	8.47175	6.81348	9.67031	9.01539	8.35354	5.07453	6.98991	6.74188	6.12498	6.16194	4.81068
AT1G05720	16.8634	14.402	12.679	16.1538	13.9276	15.2064	12.1197	12.9443	15.4263	15.2423	16.2156	17.6392
AT1G05730	1.76273	2.54152	1.95517	1.86813	1.09803	1.40059	1.97069	2.12286	1.77117	1.72996	1.99221	1.1454
AT1G05750	6.52208	6.11176	4.9768	4.72526	4.97002	5.45231	7.68569	4.34928	5.02784	6.26525	7.59818	7.73145
AT1G05760	1.17515	1.33127	2.19216	1.26373	2.25385	1.35057	1.37948	2.17464	1.37123	1.82347	2.03854	1.66083
AT1G05770	0.998878	1.02871	1.00721	0.934064	1.61815	1.20051	0.88681	0.983766	1.02842	1.44942	1.20459	0.80178
AT1G05780	4.17178	2.4205	3.49561	2.03296	1.67594	3.85163	3.10384	2.4853	2.68532	2.9456	3.52111	3.55074
AT1G05785	2.23279	1.99691	1.71818	2.58241	1.67594	2.85121	3.0053	1.8122	1.88544	2.05725	3.05781	2.46261
AT1G05790	14.9832	16.6409	16.9448	17.8571	16.875	18.3578	19.165	17.7078	17.6546	21.7881	19.7367	19.8727
AT1G05805	18.5086	22.3291	24.5878	26.0988	24.9079	25.5108	23.1556	22.8855	23.6537	28.5677	27.1959	29.0932
AT1G05810	6.69836	4.90151	7.52445	8.18679	6.93492	6.95295	5.66573	6.67925	6.34194	6.312	5.51332	8.13234
AT1G05820	2.46782	1.69435	2.19216	3.57142	2.02268	3.45146	2.06922	1.8122	2.17111	2.5248	3.10414	3.37893
AT1G05830	52.9993	56.8212	56.7	52.3076	53.8034	49.0708	55.8198	51.3629	51.0783	53.8157	52.9556	54.1202
AT1G05835	7.57972	7.68508	9.53887	8.57141	9.53551	8.00339	10.5925	9.26811	7.7703	7.34063	6.06928	5.32611
AT1G05840	11.9278	11.6789	9.65736	10.989	12.5984	10.7546	10.691	10.6143	11.7697	10.7538	11.1656	12.8858
AT1G05850	457.486	523.675	567.77	577.691	562.537	561.388	627.418	582.027	650.934	603.053	553.648	603.053
AT1G05860	12.5741	13.3733	13.5677	14.3406	12.9452	12.0551	12.3168	10.6661	15.3692	14.354	12.0459	11.8549
AT1G05870	14.2781	11.921	14.7527	11.3736	12.6562	13.6558	13.647	13.2032	13.598	11.0343	11.3046	10.824
AT1G05880	2.70285	1.51281	0.947962	2.85714	4.5077	5.25223	1.33022	1.96753	1.94258	5.42365	3.93808	3.60801
AT1G05890	63.1056	61.2386	67.2461	64.2856	67.6732	67.8288	62.4709	63.8412	64.2764	70.5542	63.7043	67.865
AT1G05900	11.3402	9.56097	11.6718	10.989	12.3095	11.855	10.6417	11.4427	10.2271	8.46276	9.86837	11.8549
AT1G05910	51.5891	55.6715	54.2708	45.2197	46.6373	52.0221	55.9183	51.5182	48.1644	52.1792	49.5272	45.9306
AT1G05940	23.6205	25.2942	30.868	30.6043	26.4683	30.9631	32.7627	30.2378	31.5954	33.1497	31.5973	32.0139
AT1G05950	10.6939	13.6758	9.24263	7.41757	8.84202	7.05299	10.1491	9.21633	7.71317	7.5744	9.82204	8.47596
AT1G05960	62.2242	58.6971	66.2389	69.1757	61.1428	59.5252	63.2591	64.4625	63.8193	69.3853	67.596	67.2923
AT1G05970	3.70172	3.08614	2.72539	2.1978	1.84931	2.80119	2.06922	2.17464	1.94258	2.5248	3.70643	2.97804
AT1G06000	52.4117	57.6684	47.6351	43.0768	50.3937	53.4226	50.9916	51.2076	46.3361	38.7604	37.9446	33.6748
AT1G06002	3.05539	2.78357	2.19216	2.74725	2.08047	2.05087	3.0053	2.79597	2.91386	3.31965	2.73349	2.92077
AT1G06010	5.34693	5.02254	4.20658	4.50548	5.25898	5.15218	5.2716	3.98684	4.6279	5.18987	4.63304	5.38338
AT1G06040	172.923	202.475	231.303	249.67	279.073	239.902	196.872	201.102	213.683	204.976	190.511	200.674
AT1G06050	4.87687	4.59895	5.56928	4.17581	4.10316	5.35227	4.97599	3.36551	5.59919	3.45991	4.49405	5.38338
AT1G06060	15.3945	14.8256	17.5965	17.7472	19.0132	16.507	17.0465	17.2418	17.7117	18.1879	17.0496	20.159
AT1G06070	22.0341	25.0522	27.8464	26.3186	26.3527	25.861	25.3234	26.0957	28.1102	24.4999	24.7404	27.6042
AT1G06080	14.5131	16.3384	15.9969	19.7802	15.3724	13.7058	20.84	19.1575	18.1117	10.3797	14.7794	14.3175
AT1G06090	14.9244	14.523	15.0489	9.45053	11.5582	12.4553	12.3168	12.9443	11.9411	12.2967	11.212	12.7139
AT1G06100	2.3503	2.23896	1.71818	4.12087	2.13827	2.65112	3.25164	2.84774	2.45679	2.71182	2.68716	4.0089
AT1G06110	20.2713	19.4245	18.663	19.2307	19.6489	21.7092	21.1849	18.7433	20.5684	22.957	17.7445	19.7582
AT1G06120	3.17291	3.44921	3.43636	2.6923	2.19606	3.10131	1.97069	3.00307	4.11369	2.89885	3.01148	3.4362
AT1G06130	19.6838	17.125	18.0113	19.8901	19.3022	20.0085	23.3034	19.52	21.3683	20.4789	20.8487	20.1018
AT1G06140	1.23391	1.57332	1.3627	0.989009	1.56036	1.15049	1.13315	1.03554	1.02842	1.30916	1.25092	1.25994
AT1G06149	20.2126	18.5168	17.0041	19.0659	18.2042	19.0581	22.0717	19.2093	19.0258	23.144	18.5785	21.7626
AT1G06150	22.8567	21.3004	18.0705	21.7032	17.3373	19.2081	20.9386	21.1768	20.3399	21.04	20.2927	20.5599
AT1G06160	9.87126	13.8574	9.89435	18.6263	14.6211	13.4057	10.691	13.5138	14.7979	15.3826	13.7138	17.0665
AT1G06180	15.6295	19.9691	16.5301	22.5824	25.8326	21.0089	14.8294	19.1058	18.3973	20.7595	18.4395	20.159
AT1G06190	143.545	142.93	128.508	126.538	121.766	116.95	133.022	129.495	136.095	139.893	140.01	139.166
AT1G06200	34.2556	35.2788	36.7335	39.1757	41.1472	40.067	36.7534	39.9202	39.4229	42.4073	38.4079	43.3534
AT1G06210	31.4353	36.247	29.9793	33.4065	33.4032	34.8148	32.1222	35.0531	30.1671	29.5028	31.7363	30.9831
AT1G06220	116.869	125.866	117.903	112.692	119.916	115.099	128.39	120.175	118.326	121.284	116.567	108.699
AT1G06230	87.7837	94.8836	92.1893	97.747	98.3024	92.2391	92.1297	96.8232	87.473	85.3757	89.0933	84.1869
AT1G06240	16.0996	16.1568	18.6038	17.3626	15.8347	18.858	16.6523	13.928	17.8831	16.832	16.8643	18.2119
AT1G06265	2.99663	3.02562	2.13291	3.46153	3.12071	2.65112	4.43405	3.00307	3.19954	3.22614	3.38212	2.92077
AT1G06270	6.87463	8.77431	9.53887	6.53845	7.28166	7.35312	8.91737	7.61124	6.39907	6.7328	7.55185	7.33056
AT1G06290	68.805	68.6211	63.0987	74.1757	71.4874	78.1831	75.1818	66.7925	73.2465	73.7803	71.7194	72.1602
AT1G06310	1.46894	1.51281	1.65893	1.31868	1.73373	1.20051	1.57655	1.08732	0.914153	1.12213	1.48257	1.1454
AT1G06350	4.05427	5.02254	4.68056	4.99999	4.4499	4.0017	4.48332	4.40106	4.17082	3.60018	3.89175	3.03531
AT1G06360	78.6763	86.5934	101.136	96.5932	87.9001	82.1348	92.3761	92.8882	85.2448	91.9215	85.2479	89.9712
AT1G06370	5.17066	4.3569	4.62132	4.01098	4.39211	3.05129	3.49797	4.14217	4.4565	4.86258	3.61377	4.23798
AT1G06380	21.799	23.8419	27.2539	21.0439	24.2722	20.2586	22.5644	20.7626	20.9684	23.4713	17.8835	21.7626
AT1G06390	59.1688	62.5699	62.5655	65.3845	64.0324	62.7266	54.6374	58.8188	61.5339	58.4445	61.1561	52.3448
AT1G06400	39.015	39.0911	38.8072	40.7691	36.8128	41.9678	34.9305	38.0044	39.5943	39.1812	37.1106	42.0935
AT1G06410	147.54	144.927	140.121	159.066	143.726	140.56	136.224	157.92	142.322	143.353	147.145	153.312
AT1G06420	3.70172	2.84409	2.72539	3.07692	2.02268	3.00127	2.46336	2.07109	3.31381	2.33778	4.07707	2.92077
AT1G06430	59.2276	56.2161	67.4831	85.769	88.3046	85.7864	67.0035	63.5305	63.9907	74.6687	64.3066	71.6448
AT1G06440	5.40569	4.29639	4.38432	3.73626	3.12071	2.80119	3.54724	3.93506	3.65661	4.208	4.40139	5.1543
AT1G06450	5.64072	4.47792	6.87273	4.2857	4.16095	4.65197	5.96134	4.19395	5.54205	4.34827	3.89175	3.20712
AT1G06460	79.8515	86.7749	94.9147	123.132	111.537	116.149	132.972	112.926	134.323	182.908	163.917	175.991
AT1G06470	24.5019	24.2655	24.1138	22.2527	20.9203	22.5596	24.7814	24.8012	23.6537	24.8272	27.5666	27.5469
AT1G06475	4.46557	2.96511	3.08088	2.85714	2.31164	2.55108	3.54724	6.26503	3.71375	3.83396	2.87248	2.23353
AT1G06490	9.22493	9.98456	9.47962	8.73624	10.6335	9.30394	10.2476	9.42344	9.02726	8.93032	8.06149	7.67418
AT1G06500	10.3413	8.29021	9.59812	9.28569	9.36214	6.85291	9.36078	8.23256	8.62732	8.32249	8.80277	7.96053
AT1G06510	14.8069	12.8892	14.6342	14.5604	15.8925	13.3557	13.3514	18.2256	13.598	16.6917	15.3817	16.6083
AT1G06515	15.5707	14.8861	19.137	17.1428	15.0834	17.8576	16.4553	19.4682	17.1404	16.832	16.4473	19.4145
AT1G06520	3.64297	2.11794	3.49561	2.52747	2.94734	2.70115	2.8575	3.72795	3.37094	2.43129	2.68716	1.25994
AT1G06530	103.531	101.842	91.3599	92.5273	101.828	99.042	88.1391	90.0404	88.9585	102.956	92.8924	93.5792
AT1G06550	71.6842	68.2581	56.9962	49.1208	50.047	49.571	55.7213	58.4564	58.2773	47.9245	54.3919	53.6047
AT1G06560	27.2047	27.8357	25.595	22.967	23.8677	21.9593	27.5404	25.1119	24.4536	21.3673	25.0647	24.1679
AT1G06570	40.8365	39.0911	47.9313	60.0548	75.3594	67.4786	46.1141	52.0878	48.4501	50.9168	45.4501	49.2522
AT1G06580	2.23279	2.11794	2.4884	2.80219	2.60059	2.25095	2.21703	2.07109	1.37123	1.77671	1.99221	3.03531
AT1G06590	12.0453	13.4943	10.4868	10.5494	10.229	10.1043	9.90272	9.00922	8.22738	10.52	9.54406	9.33501
AT1G06620	18.8024	23.3578	17.5373	17.8022	15.9503	15.8567	17.5884	28.6845	19.1972	14.9618	14.3161	13.6303
AT1G06630	9.69499	11.5579	12.205	9.89009	11.7316	11.705	9.70565	10.6143	10.4556	10.9876	9.26608	11.7976
AT1G06640	117.398	126.592	135.085	91.2086	96.4531	98.9419	120.508	133.43	139.923	124.043	114.899	118.721
AT1G06645	7.0509	9.86353	11.2571	13.5165	10.229	9.60407	10.4447	10.1483	12.2839	13.0916	10.8413	13.6303
AT1G06650	35.4895	43.3269	47.2796	51.6482	46.4061	46.2196	46.9517	47.5314	49.7071	49.1401	48.5079	53.662
AT1G06660	4.81812	5.08305	5.39153	3.51648	5.02781	4.05172	4.23698	5.38482	4.22796	4.208	4.58671	3.89436
AT1G06670	141.429	146.38	119.799	120.659	126.158	127.554	123.07	126.802	120.611	113.102	111.054	101.253
AT1G06680	2507.07	2571.42	2808.16	3637.24	4321.96	3222.72	2785.27	3120.04	3114.81	3581.2	2972.37	3037.14
AT1G06690	29.555	30.1352	29.8016	34.5604	39.0667	36.8156	31.7774	33.6034	32.0525	40.3033	34.7941	36.6528
AT1G06700	53.9394	56.5187	59.6031	59.6153	58.3689	54.6732	57.4456	53.8482	55.0206	62.1382	57.218	57.6136
AT1G06710	10.6939	12.5261	14.3972	10.3296	12.714	8.5036	12.3168	13.6692	9.4272	12.25	11.1193	11.2822
AT1G06720	137.669	154.004	128.449	113.242	121.303	114.348	125.73	134.103	124.439	112.354	116.243	96.0418
AT1G06730	20.5064	23.4183	19.848	20.6593	19.8223	19.4582	22.5644	18.5362	19.5972	20.7127	19.0881	19.9872
AT1G06740	8.10854	7.32201	7.70219	6.75823	8.09074	6.15261	8.32616	7.61124	6.22767	7.80818	7.87617	7.21602
AT1G06760	187.848	174.155	175.728	188.186	205.505	186.829	168.149	170.191	163.633	201.143	203.9	203.652
AT1G06770	10.1063	12.284	7.93918	10.1099	8.66865	9.50403	9.75491	7.81835	9.48434	9.21085	8.29314	9.85044
AT1G06780	22.3279	24.0235	24.7063	23.2967	24.7923	25.2107	23.5005	22.4195	24.7964	22.1621	22.5629	27.2605
AT1G06790	17.1572	14.8256	17.3003	13.9011	13.2341	13.9059	13.2036	13.7209	13.1981	12.811	12.0459	10.6522
AT1G06800	8.51984	9.62148	9.89435	12.1428	14.1588	12.9555	8.7203	10.3554	12.3411	12.0629	11.0266	12.1412
AT1G06820	36.9585	38.5464	36.0226	36.0988	40.7426	37.1157	37.6402	41.6806	37.9945	41.9865	41.0951	42.3798
AT1G06830	33.1392	35.0972	31.0458	29.5054	26.8728	32.7139	20.0025	24.853	28.7387	27.165	20.9413	28.5777
AT1G06840	34.4319	36.6706	30.9865	37.8021	34.848	37.9161	31.334	34.7425	36.3947	36.8902	35.3038	36.5383
AT1G06850	11.9278	8.04816	11.4348	12.4176	13.1186	12.2552	10.8388	11.2874	13.998	9.95894	11.5363	8.76231
AT1G06870	19.5075	18.6378	18.8407	18.1868	16.2971	20.2086	18.5245	18.9504	18.683	19.4036	19.1808	20.3881
AT1G06890	52.7642	53.372	53.1451	50.0548	43.401	46.9699	56.0661	55.5569	54.8492	52.8338	52.724	55.151
AT1G06900	70.8616	75.3985	58.3589	59.5054	63.1655	62.5265	62.0767	65.6534	64.2193	61.6706	59.7662	61.6798
AT1G06910	6.99214	8.04816	7.52445	7.63735	7.62841	7.10301	7.04522	8.54323	8.34165	6.07823	7.59818	6.07062
AT1G06930	1.64521	0.907687	0.355486	1.04395	1.79152	1.80076	0.394138	1.19087	0.971288	1.02862	1.5289	1.1454
AT1G06950	336.974	339.233	336.053	311.922	321.144	298.477	349.551	324.177	315.097	334.91	325.332	323.461
AT1G06960	7.40345	8.10867	6.63574	7.91207	7.22387	7.05299	6.65108	7.66302	7.02755	6.7328	7.04222	6.12789
AT1G06980	1.64521	2.35999	1.71818	2.6923	1.73373	3.25138	2.7097	1.96753	1.77117	2.71182	1.80689	1.7181
AT1G07000	8.51984	9.62148	7.70219	16.7582	12.3673	16.0568	9.80418	10.0448	13.0267	13.5124	14.1308	14.432
AT1G07010	43.7743	50.1043	52.1379	58.6262	65.8817	66.3281	44.4391	40.9557	50.6784	33.7108	31.9216	36.481
AT1G07020	16.5696	17.3671	15.4044	14.5055	14.5055	14.6062	14.4846	15.792	17.7689	15.1956	13.2042	14.203
AT1G07030	30.0251	32.2531	34.7784	32.8021	33.2876	34.7647	34.1422	35.6227	34.1093	34.3186	32.0143	33.503
AT1G07040	11.7515	10.5292	12.7382	14.945	13.2341	14.8063	15.4699	15.0671	13.6552	17.1125	16.123	16.8947
AT1G07050	8.46108	7.56406	5.03605	8.51646	6.06805	6.15261	11.2822	9.00922	11.7126	33.9446	31.273	27.4323
AT1G07070	26.9697	24.5076	24.2323	19.6703	19.071	21.9593	20.5937	21.85	21.3112	19.2165	19.5051	21.8199
AT1G07080	43.4218	49.0151	57.174	50.879	51.8385	50.3714	69.0727	55.5051	60.5055	59.8471	56.0598	61.9662
AT1G07090	12.8091	16.5804	16.2339	13.2417	13.4075	15.1564	16.1104	11.2874	13.2552	13.9332	15.0574	13.8021
AT1G07110	105	109.709	105.935	127.472	134.191	122.902	107.846	102.829	109.527	142.979	127.177	129.258
AT1G07119	0.881363	0.9682	1.59969	1.31868	1.04024	1.70072	1.62582	1.34621	0.971288	0.981867	1.25092	1.03086
AT1G07128	2.46782	1.39179	2.25141	2.96703	2.42722	2.25095	1.62582	2.53708	2.51392	3.31965	2.68716	2.97804
AT1G07130	3.05539	3.26767	4.02884	3.84615	3.1785	4.0017	3.84285	3.67618	3.48521	2.80533	4.40139	3.32166
AT1G07135	23.3855	23.9629	22.4549	34.5604	41.6095	32.5638	20.101	30.2378	26.1676	34.2718	30.7634	43.0671
AT1G07140	237.38	245.62	210.981	215.604	215.329	211.89	194.901	217.205	221.054	223.772	206.078	219.688
AT1G07150	3.23166	4.29639	3.25862	5.71427	8.3219	6.70284	3.25164	3.6244	3.82802	4.6288	4.1234	5.61246
AT1G07170	11.9278	10.7107	8.47241	8.29668	8.66865	10.2543	8.03056	9.68232	9.59861	8.27574	9.54406	9.04866
AT1G07175	1.46894	2.05742	1.54044	0.769229	1.2714	1.50064	1.08388	0.776657	1.59977	1.12213	0.833947	1.43175
AT1G07180	44.3619	43.448	45.6207	58.7361	74.3192	63.4769	40.3499	43.1821	35.652	31.9808	34.6551	30.1813
AT1G07200	20.0951	23.1158	21.9216	21.8131	22.1917	24.7605	18.9679	15.6885	22.3396	18.8425	18.4395	17.0092
AT1G07210	60.1089	58.5761	55.515	45.2197	47.4464	50.0212	50.7453	51.8289	52.3924	50.9636	49.6198	55.8955
AT1G07220	12.9267	15.1281	13.2122	13.956	14.7367	14.5061	12.4646	11.391	14.3979	13.5124	11.8142	11.9694
AT1G07230	30.4951	23.9024	27.5501	28.1318	27.6241	29.8126	27.2448	25.8368	29.0244	27.6325	30.717	32.3003
AT1G07240	21.3877	22.2081	17.1226	23.0769	24.1566	20.4587	22.6629	23.4033	23.0824	27.352	24.4624	26.0006
AT1G07250	25.9708	26.565	26.6022	34.5054	35.1369	35.8152	29.0677	30.445	32.281	32.1678	31.968	36.4237
AT1G07260	7.81475	6.35381	7.93918	6.26372	4.62328	4.35184	5.02526	7.66302	6.97042	7.5744	6.39359	6.18516
AT1G07270	1.17515	1.4523	1.77743	0.714284	0.809074	0.750318	0.739009	1.44976	0.857019	1.02862	1.20459	1.1454
AT1G07280	50.2964	57.4263	61.0843	70.6042	70.5628	72.4807	74.2457	65.3427	68.2758	101.226	93.7727	104.976
AT1G07290	1.99776	1.14974	1.77743	1.0989	1.2714	1.55066	1.18241	1.39798	1.19983	1.49618	1.5289	1.20267
AT1G07300	4.58309	5.74869	7.40595	5.3846	4.68107	4.85206	5.37013	5.12594	5.08498	4.25476	5.42066	5.26884
AT1G07310	26.8522	30.1352	38.3925	38.7911	37.1018	38.8665	35.9651	31.8429	38.0516	42.08	38.9639	41.0053
AT1G07320	476.171	492.874	498.095	538.68	566.814	499.062	498.19	478.11	486.329	530.676	486.33	516.003
AT1G07350	43.7156	40.1803	39.9922	55.9889	52.532	54.0229	38.4777	36.4511	37.8802	44.3243	39.7978	38.5427
AT1G07360	52.3529	61.7227	69.9122	63.6812	67.4421	63.3268	63.8503	59.5955	61.134	66.7202	66.8548	63.1116
AT1G07370	32.6104	32.0111	33.4157	28.2417	26.2949	24.8105	27.9838	29.979	30.0528	26.5572	32.3849	25.3133
AT1G07380	11.4577	15.4912	13.4492	11.2088	11.5582	12.0051	12.8095	10.9768	12.9695	13.6994	12.8798	14.7757
AT1G07390	5.1119	3.93331	4.02884	3.24175	3.98758	5.10216	4.43405	4.55639	4.97071	4.48854	4.40139	3.4362
AT1G07400	11.9278	19.606	16.1154	49.5054	30.0513	26.7613	18.8694	26.251	22.6824	15.8969	15.9377	13.8021
AT1G07410	2.3503	1.81537	1.59969	0.989009	2.94734	1.50064	1.92142	1.76042	1.71404	1.72996	2.08487	1.88991
AT1G07420	25.5008	29.3486	31.105	33.0219	27.2195	30.2628	35.1275	33.6034	34.3379	36.1888	32.6166	36.7101
AT1G07430	0.176273	0.544612	0.770219	0.32967	0.751283	0.800339	1.52728	1.70865	0.799884	0.8416	1.62156	1.37448
AT1G07440	14.8657	16.6409	11.494	18.6263	18.1464	17.5574	12.4153	12.8407	13.5409	19.4036	17.7445	16.322
AT1G07450	3.23166	2.78357	1.95517	2.1978	3.46746	2.65112	1.57655	2.22642	2.05684	1.77671	2.17753	2.46261
AT1G07470	22.7979	25.7178	29.8608	25.4395	27.8552	26.1111	27.9838	25.2155	25.7106	26.5572	27.7982	27.8905
AT1G07480	24.6782	26.3229	28.7351	26.4835	26.2949	24.0602	24.6336	26.5617	26.5676	27.3988	26.918	26.4588
AT1G07510	47.006	46.171	48.1683	47.1977	47.8509	45.9695	52.0262	45.2532	43.4794	46.5218	48.0446	42.6662
AT1G07520	8.75487	10.4687	9.18338	11.8681	10.7491	13.4557	12.0212	10.6143	10.3414	10.4265	9.63672	9.90771
AT1G07530	26.3234	25.1127	23.936	29.0109	29.4156	29.1624	28.0823	26.3546	27.2532	28.1469	30.7634	30.5822
AT1G07560	6.34581	6.11176	6.28025	4.67032	3.23629	3.60153	4.48332	5.07416	5.02784	3.69369	3.15047	5.1543
AT1G07570	9.75375	11.921	9.89435	13.6813	12.8296	11.5549	12.908	12.5818	11.484	10.4733	9.77571	9.10593
AT1G07590	617.541	489.425	461.124	435.219	408.178	450.991	330.386	426.126	414.911	355.95	370.828	439.089
AT1G07600	7.81475	6.23279	5.03605	4.94504	4.73886	5.80246	3.25164	4.71172	4.05655	4.02098	4.03074	4.92522
AT1G07610	54.4095	44.4767	32.7639	29.6703	31.0338	33.114	16.1104	27.4419	30.0528	21.3673	21.4973	22.3926
AT1G07615	13.338	11.6184	12.916	9.99998	11.0959	12.2552	10.9373	11.8052	8.57019	10.8005	12.1386	11.0531
AT1G07620	2.40906	2.96511	1.83668	2.6923	2.31164	2.25095	2.41409	2.27819	2.45679	1.87022	2.03854	2.69169
AT1G07630	18.8612	23.4183	17.7743	19.8351	21.2671	19.2582	20.3474	23.2479	22.1111	18.2347	22.0069	18.7273
AT1G07640	36.5472	31.8901	40.9401	39.0658	37.6219	33.4142	49.4643	38.6775	41.9368	37.0772	43.9212	42.208
AT1G07645	0.881363	1.4523	1.30345	1.81318	1.2714	0.85036	1.47802	1.65687	1.3141	1.44942	0.602295	1.25994
AT1G07650	50.7077	57.7894	55.1003	66.7581	60.7383	58.0246	56.3617	54.6249	60.3912	59.0991	57.8203	58.9309
AT1G07660	23.0329	23.5394	20.0849	20.1648	20.5736	19.6583	19.8054	22.0053	18.3973	17.3463	18.4858	19.4718
AT1G07670	55.1733	53.372	48.5238	52.4724	54.728	59.025	50.0063	53.2269	53.478	50.5895	54.4382	48.6795
AT1G07700	20.5651	17.9722	21.5661	20.4395	18.8976	20.5587	23.1556	19.6753	22.3396	17.1593	17.4666	17.9255
AT1G07705	34.0794	35.7629	39.6959	38.4615	34.559	31.8635	36.5563	36.6582	36.7375	37.0772	37.3423	34.992
AT1G07710	0.998878	1.27076	1.89592	0.769229	0.982446	1.15049	0.295603	1.44976	0.742749	0.514311	0.926608	0.40089
AT1G07720	29.4375	31.769	34.7191	32.967	34.2123	32.8139	36.6056	40.9557	38.0516	30.8119	29.5125	34.2475
AT1G07728	4.87687	3.99382	4.62132	4.99999	3.87199	3.55151	5.61647	4.19395	4.68504	4.6288	5.28166	4.81068
AT1G07730	2.29154	1.63384	2.96238	2.30769	1.96489	2.20093	2.66043	2.07109	1.77117	2.5248	1.89955	2.2908
AT1G07740	5.58196	7.80611	8.17617	7.47251	6.81933	8.15346	8.37543	9.11278	8.51305	8.32249	8.52479	8.07507
AT1G07745	5.46445	6.41432	6.45799	4.39559	5.95247	4.80204	4.53259	4.19395	4.91357	5.09636	4.44772	5.03976
AT1G07750	26.0883	22.4501	24.41	20.3296	20.4002	23.2098	19.165	22.1606	24.1108	24.1726	22.5629	26.8024
AT1G07770	181.384	164.654	137.455	136.703	148.581	138.809	134.746	146.944	135.009	129.7	135.47	140.426
AT1G07780	34.6082	29.8932	26.7799	24.3406	25.428	24.6104	28.0823	27.8043	28.6816	24.5467	28.4005	26.7451
AT1G07790	79.6164	75.217	77.1404	60.824	63.3389	54.4231	66.6093	69.7438	67.8187	66.8605	54.4845	60.5344
AT1G07810	45.5371	47.3813	40.4661	42.857	41.0316	43.2183	46.4097	48.8776	48.1073	45.2594	46.7937	43.5252
AT1G07820	83.3769	85.2016	79.5696	72.6921	78.1334	72.0305	74.1965	74.7662	76.3318	71.3023	71.2098	72.6184
AT1G07830	18.9787	19.1825	22.2179	17.912	19.4178	17.6075	16.1597	19.7789	19.3115	18.2814	18.0689	19.8154
AT1G07840	40.4839	44.2951	42.1251	35.7692	37.7375	37.1658	33.4525	36.0369	38.9658	33.3367	35.7671	35.2783
AT1G07870	7.4622	9.86353	10.0129	8.73624	7.51283	8.85375	6.89741	6.93814	8.62732	6.49903	8.33947	6.01335
AT1G07880	5.81699	4.59895	5.21379	4.78021	5.25898	3.40144	5.51793	5.64371	6.39907	4.58205	4.35506	4.75341
AT1G07890	643.219	663.398	634.009	614.889	642.751	628.116	700.432	687.29	673.845	551.342	621.846	560.387
AT1G07910	21.2702	21.1794	19.1962	20.7692	18.7821	20.6087	22.1703	20.6073	21.0255	21.6011	20.9877	20.4454
AT1G07920	887.944	957.791	1013.85	863.624	922.691	937.647	931.693	830.195	912.153	889.712	897.929	881.958
AT1G07930	881.892	963.117	1005.61	884.778	896.569	909.936	941.596	849.922	904.098	896.398	880.185	844.847
AT1G07940	712.317	790.051	823.779	718.845	743.134	745.716	767.337	700.286	739.893	745.518	763.942	692.967
AT1G07950	13.0442	11.921	10.9016	12.0879	10.3446	11.3048	10.8388	13.7727	13.1981	11.0811	11.3046	12.5994
AT1G07960	27.4398	26.6255	26.4244	26.0439	23.0008	26.6113	24.1409	28.0632	23.0824	25.1545	22.2849	24.9125
AT1G07970	19.5663	21.9055	22.8103	20.8241	23.2898	19.3582	20.7908	19.7789	20.2256	20.666	20.1537	21.1326
AT1G07980	17.686	20.3322	17.715	18.2417	18.7243	17.5574	16.8987	19.2611	18.9687	18.7022	16.5863	19.7582
AT1G07985	1.939	0.907687	0.651724	0.659339	1.2714	0.950403	0.739009	1.24265	0.399942	0.888356	0.648625	1.03086
AT1G07990	51.6479	47.6233	52.0194	53.4065	53.3411	54.6732	50.0063	50.5345	49.6499	54.6105	51.7974	48.7941
AT1G08000	15.0419	18.4563	21.2699	18.4615	17.3951	16.7571	19.1157	17.1382	16.7404	18.0944	20.9413	17.811
AT1G08010	27.8511	35.2183	36.6743	35.1648	34.27	35.1149	37.8372	27.3383	35.0806	33.8043	35.9987	32.243
AT1G08030	19.2137	24.5681	24.173	20	22.943	23.56	24.2395	24.2317	22.2253	22.77	22.3776	23.7671
AT1G08040	16.4521	17.4276	12.5605	14.1208	15.5458	13.8059	14.4846	14.7565	15.5406	15.1956	14.3161	17.7537
AT1G08050	8.04978	6.95893	7.76144	9.94503	8.61085	11.5549	6.45401	7.09347	7.42749	8.88356	9.08076	7.33056
AT1G08060	32.8455	31.1639	31.105	31.6483	33.5766	31.7635	39.6109	33.0856	34.1665	33.5238	32.6629	29.7231
AT1G08070	3.52545	2.17845	2.25141	2.1978	2.71618	3.40144	3.1531	2.53708	3.42807	2.66507	2.54817	3.49347
AT1G08090	35.1958	30.1352	35.3708	8.62635	10.6335	11.2047	13.8441	26.5617	32.0525	15.7099	11.3509	11.5685
AT1G08110	56.936	57.4869	60.3733	61.1537	61.6052	60.3756	60.5494	59.4919	61.7625	64.3824	59.6272	61.9089
AT1G08115	2.23279	1.69435	1.54044	1.5934	1.38698	2.85121	1.08388	1.1391	1.25696	1.2624	2.1312	2.51988
AT1G08120	0.94012	1.51281	1.00721	0.934064	0.57791	0.950403	1.03461	1.1391	1.19983	0.888356	0.926608	1.1454
AT1G08125	20.0951	20.0296	22.6918	19.3956	18.4931	18.2077	22.5151	19.4164	25.1392	22.2089	20.2927	20.3309
AT1G08130	51.2366	57.0028	54.2708	47.912	47.4464	40.8673	55.5735	51.2076	46.3361	45.4464	46.3304	41.7498
AT1G08160	16.3346	14.3415	21.9216	16.0439	15.1412	17.3073	16.3567	11.391	19.4258	17.0658	17.6055	17.5246
AT1G08180	3.70172	4.65946	4.68056	3.84615	3.98758	4.75201	4.03991	3.67618	5.14211	4.58205	3.56744	4.18071
AT1G08190	86.9024	84.2334	84.0724	86.3734	87.8423	85.8364	98.5345	95.3735	89.7584	88.181	92.6608	84.3587
AT1G08200	182.736	192.006	194.332	198.681	189.034	194.332	201.158	208.817	211.741	169.302	187.638	186.185
AT1G08210	15.2182	14.2204	13.2122	15.2747	14.4477	15.6066	16.406	14.4458	15.3121	17.2996	14.4088	16.1501
AT1G08220	13.6905	15.6122	14.5157	12.5824	12.3095	12.1051	12.8588	13.4103	11.7697	11.6421	11.3046	10.3086
AT1G08230	12.7504	13.1917	12.8567	14.5604	15.8347	15.0064	12.6617	12.7372	13.4266	15.0085	13.8065	13.573
AT1G08250	11.2814	12.5261	18.6038	15.0549	19.0132	16.0068	14.4353	13.9798	16.1119	12.7643	13.8065	12.943
AT1G08260	33.0805	33.3424	31.2235	26.7032	29.1844	24.1602	32.9105	31.2216	28.7387	27.0247	26.64	23.8243
AT1G08280	11.634	14.4625	13.3307	10.7143	13.003	12.3552	14.3368	14.5494	14.7979	13.6059	11.6289	14.2602
AT1G08290	3.99551	3.20716	3.67335	2.63736	2.48501	1.90081	2.90677	3.41729	2.17111	2.24427	3.1968	2.69169
AT1G08300	10.165	9.74251	10.4868	11.2637	12.3673	10.5545	11.5778	10.9768	10.17	12.25	9.31241	11.1677
AT1G08310	1.58645	1.27076	1.77743	0.824174	1.15582	1.20051	1.08388	0.983766	1.14269	1.72996	1.94588	0.91632
AT1G08315	8.93114	7.86662	10.9016	8.73624	8.9576	7.40314	8.91737	7.50768	10.17	10.1927	9.4514	10.6522
AT1G08320	7.87351	10.2266	9.59812	8.62635	10.8069	10.2043	7.04522	7.40413	8.45592	9.67841	7.18121	10.824
AT1G08340	5.52321	4.841	3.55486	4.01098	4.68107	5.55235	3.30091	4.45283	4.74217	4.6288	4.2624	4.52433
AT1G08350	8.87238	10.7107	10.3091	10.4395	10.5757	9.50403	10.8881	11.8052	9.31294	10.333	11.0266	9.79317
AT1G08360	307.243	304.983	279.175	257.472	262.544	260.11	249.292	256.607	245.393	236.957	253.705	241.737
AT1G08370	44.6557	51.2541	60.6696	54.1757	57.1553	62.7766	52.3218	54.4695	58.6201	56.5275	54.3455	53.4329
AT1G08380	1264.93	1094.49	1130.98	1447.03	1565.21	1411.4	1340.91	1431.12	1327.12	1537.09	1341.54	1662.95
AT1G08390	3.17291	3.81229	3.96959	3.7912	3.87199	2.80119	4.13845	4.60816	3.65661	4.53529	4.03074	3.89436
AT1G08400	8.10854	6.2933	7.82069	7.69229	7.33945	6.50276	8.03056	6.52392	5.65632	8.08872	8.66378	8.13234
AT1G08410	45.1845	50.6489	42.0658	40.6593	43.1699	40.7673	43.7986	42.7679	41.9368	45.2594	42.1143	38.2564
AT1G08420	57.9349	54.7638	62.21	62.3625	64.148	61.226	60.4509	57.5762	62.7338	67.2813	62.824	61.8516
AT1G08430	4.58309	7.80611	7.10972	6.75823	7.57062	8.45358	4.53259	4.71172	4.91357	4.90934	6.02295	6.07062
AT1G08450	53.1168	56.0346	52.3157	55.2746	49.8736	52.6723	52.4696	57.9904	59.42	56.3405	52.4923	57.5564
AT1G08460	8.04978	7.62457	9.06489	11.6483	10.2868	8.70369	12.6124	10.6661	12.2839	13.2786	12.6482	12.5421
AT1G08465	11.8103	15.0071	13.5085	12.6923	15.7191	11.855	14.6324	14.6529	13.598	15.0553	14.6867	13.6303
AT1G08470	11.6927	9.07687	11.968	12.0329	12.5984	11.3048	10.8388	11.9087	11.6555	12.1097	13.5748	13.3439
AT1G08480	50.7077	49.8018	50.005	52.0878	51.434	54.223	45.6215	52.968	53.3066	54.517	56.5694	50.684
AT1G08490	36.0184	34.129	35.8448	38.1318	37.5063	36.9657	37.1968	36.8135	37.8231	36.4226	40.1221	38.5427
AT1G08500	5.99327	4.841	4.26583	3.95604	3.98758	4.80204	3.74431	4.45283	5.19925	4.67556	4.16973	4.69614
AT1G08510	110.347	118.604	120.984	129.176	118.24	123.903	125.139	124.679	133.409	118.198	110.961	128.113
AT1G08520	246.311	253.124	245.878	260.219	266.705	247.205	255.796	253.656	254.249	262.907	251.667	275.297
AT1G08530	6.52208	7.44303	9.83511	7.14284	5.31677	7.20305	8.2769	7.76657	8.17024	7.10685	7.82984	8.93412
AT1G08540	145.014	139.663	155.229	151.263	155.227	149.814	154.502	147.047	148.264	163.411	155.485	151.937
AT1G08550	67.6299	65.7165	70.9787	84.9449	86.6865	81.4845	68.4815	73.0575	73.5322	95.7087	97.2475	97.2445
AT1G08560	43.8331	36.1865	30.157	30.5494	35.7726	33.5642	34.0437	36.9171	31.3097	31.8873	31.6437	27.3751
AT1G08570	28.2036	26.565	31.8752	38.3516	40.916	41.6677	26.6536	22.4195	27.7674	27.9598	22.9335	27.776
AT1G08580	103.883	99.1194	84.3686	73.846	85.0105	75.6321	82.2763	92.6811	78.8457	83.1314	75.5649	71.6448
AT1G08590	7.87351	9.50046	8.29467	8.35163	8.49527	8.55363	8.37543	6.83458	8.79872	7.9952	5.83763	6.81513
AT1G08592	0.822605	1.51281	0.770219	1.31868	1.2714	1.25053	1.42875	1.1391	1.54263	1.91698	1.62156	1.54629
AT1G08600	66.161	64.3853	65.5279	68.5163	66.4018	69.9296	67.3976	63.893	62.5052	66.2527	61.0171	58.5872
AT1G08610	24.1493	19.7271	22.6326	19.5055	22.0184	19.7584	23.8453	21.5393	23.0252	24.2661	23.3042	22.2208
AT1G08620	43.5393	42.4798	42.6583	45.5493	52.1275	45.6694	42.6654	44.2694	42.451	47.5972	45.6818	41.8644
AT1G08630	0.23503	0.786662	0.651724	1.37362	1.50257	1.40059	0.936078	0.828434	0.742749	2.43129	1.11193	1.25994
AT1G08640	77.9712	72.6755	70.7417	68.846	71.2563	70.3298	79.2217	76.423	69.5328	73.4063	75.2869	78.3454
AT1G08650	59.1688	56.1556	62.0323	56.2087	54.1501	48.7207	64.343	66.1194	58.5629	55.0313	62.7777	55.3801
AT1G08660	33.6681	33.766	34.2451	32.1977	31.8428	34.8148	40.1035	34.0694	39.48	35.6278	36.6937	38.6573
AT1G08670	1.99776	1.69435	1.12571	2.74725	1.21361	2.10089	1.18241	1.08732	2.11398	1.63645	1.43624	2.06172
AT1G08680	41.0715	47.0787	56.9962	50.7691	53.5722	49.2709	46.4097	46.4441	49.8785	50.1687	51.2877	49.9395
AT1G08700	29.9076	33.4029	37.0298	34.3406	33.3454	35.7652	31.7281	31.4287	34.2236	33.5238	30.7634	34.4766
AT1G08710	8.81363	8.95585	9.12414	9.39558	9.88226	9.15388	9.16371	7.76657	8.28451	8.69654	8.80277	8.0178
AT1G08720	18.2736	20.3927	19.9072	23.2417	23.9833	25.1607	22.7122	22.3159	22.6253	24.1726	25.3427	25.1415
AT1G08730	1.5277	1.21025	1.89592	1.26373	1.38698	2.15091	1.67509	1.1391	1.08556	1.2624	1.57523	0.85905
AT1G08750	14.5131	14.1599	14.1602	11.2088	12.8874	12.6053	14.189	12.6336	14.2836	13.1383	12.8335	13.7448
AT1G08760	24.2081	24.0235	22.9288	22.3076	18.7243	22.5596	23.4512	23.2997	21.9397	21.3205	23.9065	23.4234
AT1G08770	7.75599	8.29021	7.52445	8.13185	8.37969	10.7546	7.39009	9.11278	9.0844	10.0992	8.3858	8.76231
AT1G08780	28.0861	28.0173	21.1514	20.8241	22.4229	21.3591	21.6283	25.2155	21.5397	20.1984	22.0533	23.3662
AT1G08800	33.0217	34.7342	29.2683	39.5054	34.27	34.1145	34.4871	38.0562	37.766	37.1239	36.9253	36.481
AT1G08810	12.1628	13.0707	11.968	14.1758	13.812	15.1564	12.2675	9.83766	14.0551	12.7175	12.6482	10.7668
AT1G08820	31.9053	40.2408	38.9257	38.5713	32.5941	38.4163	36.9504	36.8135	34.9092	36.4694	39.0102	37.9128
AT1G08830	72.9181	60.5125	64.2244	85.3844	81.4275	85.3862	76.315	73.1093	68.1615	70.9282	72.646	74.1074
AT1G08840	16.9809	15.6122	15.6414	11.7582	11.9627	12.1051	14.928	12.6336	13.141	12.437	13.0652	12.084
AT1G08845	10.0475	10.3476	9.36113	9.34064	8.72644	9.15388	8.76957	9.16455	9.65574	9.95894	7.9225	8.93412
AT1G08880	58.9925	57.971	49.7088	54.3955	51.0294	51.5719	48.7253	53.1751	48.2787	51.6182	51.9364	53.3757
AT1G08890	13.0442	16.0358	13.8047	10.4395	8.14853	10.2543	14.2875	18.588	15.3692	18.8425	15.8913	21.3044
AT1G08900	8.22605	7.14047	8.7094	9.56042	10.229	9.05384	8.76957	10.0448	9.0844	12.25	10.3317	15.692
AT1G08910	34.7844	42.9639	47.3981	37.8021	46.6951	42.0178	48.9224	35.2085	42.5653	39.9293	39.0565	38.7145
AT1G08920	12.3391	11.1948	11.8495	11.978	13.1763	14.0059	10.0998	12.4783	13.5409	12.9981	15.845	17.2955
AT1G08930	182.853	164.231	154.814	268.021	249.368	221.394	165.834	194.475	192.372	304.566	259.404	287.667
AT1G08940	11.634	12.042	9.42037	14.7252	12.6562	12.7554	7.68569	8.75034	10.6842	11.1746	10.5633	14.2602
AT1G08960	19.625	19.0614	21.5661	19.6153	19.4178	18.3078	20.1996	20.9697	18.9687	21.7413	21.173	22.278
AT1G08970	27.7335	36.0049	46.2724	41.5933	42.4764	41.0674	42.025	42.0948	43.2509	39.5552	40.7244	34.1902
AT1G08980	29.1437	25.4152	29.3276	41.2636	38.142	34.6647	33.1076	31.2216	33.4809	50.8701	47.6276	50.7985
AT1G08990	3.93675	5.14356	4.08809	3.62637	3.35188	3.65155	2.80823	2.9513	3.94229	2.75858	2.64083	2.92077
AT1G09000	6.81587	6.35381	6.75423	5.93405	5.60572	6.00254	6.65108	6.42036	4.05655	5.65743	4.95735	5.44065
AT1G09010	48.3574	44.7187	43.9617	43.9559	46.2328	48.7707	54.7359	51.57	48.393	52.6468	51.9364	53.3757
AT1G09020	49.8264	55.1874	63.9282	61.3185	56.2884	60.4756	65.1313	51.0005	58.9629	61.7174	66.4841	65.6887
AT1G09040	8.22605	7.86662	7.5837	5.27471	5.72131	5.6524	7.63642	6.52392	6.85615	6.96658	7.96883	5.95608
AT1G09050	5.75824	6.71688	6.16175	4.34065	5.54793	5.05214	6.25694	5.64371	5.99913	6.82631	5.23533	6.41424
AT1G09060	45.6546	46.3526	52.6711	51.3186	47.1574	46.6198	50.5482	46.9101	42.7938	46.1478	46.2841	42.0362
AT1G09070	101.004	113.642	119.917	154.45	144.362	144.461	116.517	161.286	133.352	127.362	120.135	130.919
AT1G09080	3.46669	0.907687	0.770219	1.64835	0.866865	1.45061	0.295603	3.05485	1.82831	2.05725	2.08487	0.5727
AT1G09090	2.52657	2.96511	2.66614	3.35164	3.06292	3.80161	2.46336	3.72795	3.82802	3.50667	3.24313	4.5816
AT1G09100	34.2556	33.5844	32.5862	28.2417	27.0462	24.7605	34.0929	33.6034	35.7091	32.6822	30.717	31.0976
AT1G09130	123.861	136.335	152.74	157.088	154.533	146.612	170.021	142.542	153.006	162.335	148.582	154.114
AT1G09140	53.058	54.5217	61.1436	63.4065	64.4947	62.6265	59.9582	57.3691	59.1914	61.7174	55.0405	55.151
AT1G09150	28.0861	34.6131	33.7712	30.9889	32.9409	28.5121	32.4178	31.9983	31.7668	31.6068	37.5739	30.0668
AT1G09160	37.311	41.1485	38.748	35.1098	36.4083	36.9657	37.5909	40.1273	39.48	35.6745	31.7826	32.7585
AT1G09170	1.58645	2.54152	2.42915	2.03296	1.96489	2.25095	1.13315	1.34621	2.45679	1.6832	1.29725	1.25994
AT1G09190	9.34244	10.5292	11.494	8.62635	9.94005	10.1043	10.2476	10.6143	11.1984	11.5954	9.49773	10.0223
AT1G09195	6.05202	2.84409	4.38432	4.39559	4.73886	4.30182	5.51793	4.2975	4.68504	5.51716	4.49405	4.69614
AT1G09200	120.805	146.622	148.949	112.582	110.843	116.299	120.261	117.948	130.267	115.767	103.826	116.659
AT1G09210	230.976	263.471	261.815	253.021	253.876	261.461	258.259	259.818	272.532	228.027	222.618	229.137
AT1G09220	2.05651	3.32819	2.90313	2.63736	1.67594	1.90081	3.05457	2.32997	3.48521	2.57156	3.42845	3.32166
AT1G09230	23.9143	24.447	24.4693	18.7362	22.4807	21.309	24.4366	22.6266	25.0249	22.7232	22.5629	20.0445
AT1G09240	6.99214	3.81229	1.77743	1.97802	2.77397	5.70242	5.81353	4.86705	5.942	3.13262	5.14267	3.55074
AT1G09250	37.4873	32.4952	40.7624	44.9999	48.4288	46.7698	30.6935	36.2958	36.9661	30.9522	28.7712	34.7056
AT1G09270	58.6988	60.573	58.5367	62.3625	67.5576	64.0772	62.0767	65.3945	65.819	63.9616	62.9167	60.4771
AT1G09280	19.2137	19.243	15.4636	16.8131	17.5107	16.1568	18.7708	16.5687	16.0548	19.1698	15.3817	19.4145
AT1G09290	17.0397	12.7076	15.9376	11.4285	12.714	11.805	13.5485	13.4621	13.0267	12.811	13.7138	14.8329
AT1G09300	15.1594	15.4307	15.8784	10.6044	14.101	12.1051	15.8148	13.4621	18.3973	15.7099	14.7794	13.6303
AT1G09310	861.679	891.53	939.193	960.492	923.037	960.057	1110.48	1005.98	1106.47	854.879	904.786	902.576
AT1G09320	15.512	13.3127	10.9016	13.6813	13.1186	12.5053	10.9866	12.3747	11.1984	10.9408	11.4899	11.3967
AT1G09330	29.4963	29.5301	28.7351	26.0439	24.9079	29.9127	29.1662	30.0307	30.2242	26.3701	26.6863	28.8068
AT1G09340	527.642	570.875	589.869	701.097	736.546	648.375	520.213	543.66	543.635	611.657	551.934	620.922
AT1G09380	1.17515	2.11794	3.19937	1.42857	2.08047	0.900382	2.95603	3.26196	2.57106	1.87022	2.36285	2.57715
AT1G09390	15.3357	20.2112	20.1442	20.3296	19.3022	17.5074	16.6523	14.8083	17.7689	15.8969	14.0844	19.4145
AT1G09410	2.82036	2.29947	3.08088	2.58241	2.83176	1.90081	2.21703	3.72795	2.22825	2.43129	2.40918	2.2908
AT1G09415	18.6261	20.2112	21.2699	18.8461	19.36	20.5087	13.7948	15.5331	16.5119	19.2165	20.7097	20.1018
AT1G09420	15.6295	13.4338	14.3379	15.934	14.1588	15.6566	10.9373	13.4621	12.5696	16.4112	14.7331	14.203
AT1G09430	50.2377	47.1392	45.2059	51.4834	49.6424	54.173	46.9517	42.509	48.5073	53.0208	49.8978	57.3846
AT1G09440	11.3402	9.62148	10.1313	9.89009	8.37969	10.1543	9.50858	9.99299	9.14153	9.72516	10.656	8.47596
AT1G09450	6.93339	6.23279	4.9768	5.3846	5.60572	3.95168	5.17306	6.67925	3.82802	4.81582	4.86469	4.86795
AT1G09460	13.1029	13.7968	15.0489	14.945	15.0834	13.9059	9.75491	9.94121	11.4269	15.7099	15.1964	13.573
AT1G09470	9.93002	10.9528	10.9608	9.01097	9.18876	8.70369	8.96664	9.37166	9.4272	8.04196	9.86837	6.98694
AT1G09480	1.46894	1.63384	1.42194	2.30769	2.31164	1.50064	2.06922	1.8122	1.94258	1.91698	1.80689	1.48902
AT1G09486	2.17403	1.81537	0.947962	1.42857	1.73373	2.50106	1.42875	1.03554	1.37123	1.21565	1.57523	2.00445
AT1G09490	16.8046	18.1537	19.6702	18.4615	15.9503	16.407	18.9186	16.8793	20.2828	20.3387	18.7175	18.4982
AT1G09500	5.58196	4.71997	5.21379	7.47251	4.97002	5.00212	6.15841	9.42344	7.25609	10.146	6.71791	6.01335
AT1G09520	16.6284	19.485	20.9144	22.2527	28.8377	21.4091	24.4858	21.384	21.9968	25.6688	20.339	18.8991
AT1G09530	20.0363	20.8163	21.0329	20.2747	23.1164	20.5087	32.3193	27.5972	24.7393	24.0324	24.7404	23.0798
AT1G09540	2.7616	1.14974	1.89592	1.48351	1.61815	2.30098	0.837543	1.86398	1.71404	1.49618	1.29725	2.11899
AT1G09560	60.1089	72.615	72.1044	60.824	57.5598	73.5312	51.7306	55.2462	70.2184	58.8185	52.9093	71.7021
AT1G09570	78.6763	73.2201	78.1476	81.3734	78.1334	79.9339	90.1098	75.2322	78.56	99.4959	104.521	96.1564
AT1G09575	1.82148	3.50972	2.6069	1.97802	1.2714	2.10089	2.31556	1.91575	3.02813	1.96373	2.27019	2.34807
AT1G09580	14.6894	15.8543	15.7599	14.8901	15.0834	14.5562	15.7163	17.6042	15.1407	16.3177	14.6867	14.3175
AT1G09590	448.202	449.003	466.101	402.966	443.43	400.12	431.68	393.196	413.083	447.591	378.751	348.488
AT1G09600	1.76273	2.54152	2.54765	1.53846	2.08047	1.40059	1.97069	2.17464	1.99971	1.96373	1.76055	1.08813
AT1G09610	1.11639	0.847175	1.42194	1.15384	1.21361	1.15049	0.739009	0.983766	1.88544	1.07538	1.01927	1.20267
AT1G09620	219.988	207.316	200.79	207.142	201.055	196.733	213.032	196.598	191.572	212.738	208.579	194.718
AT1G09630	21.2702	20.1507	18.3668	18.9011	18.4353	22.2094	17.5391	19.6753	19.54	19.0295	18.9028	18.3837
AT1G09640	347.022	373.786	353.945	336.593	339.233	341.495	361.72	333.548	348.692	342.204	343.54	334.228
AT1G09645	15.8645	11.9815	12.916	15.2747	13.4075	14.7062	13.2529	14.5494	12.2839	14.354	11.9532	17.6392
AT1G09650	0.411303	0.72615	1.06646	0.879119	1.09803	0.500212	0.54194	1.65687	0.914153	0.467556	0.694956	0.5727
AT1G09660	48.7687	56.0951	53.6784	49.6702	49.2957	47.8203	52.2233	52.1396	52.3924	47.5037	45.5891	47.1905
AT1G09680	4.46557	3.8728	3.31787	2.58241	3.64083	3.10131	4.38478	3.52085	4.34223	3.69369	4.16973	4.29525
AT1G09690	388.505	359.444	354.419	321.043	346.919	322.687	348.418	322.002	321.268	320.229	361.979	299.522
AT1G09700	30.8477	33.4634	29.5646	27.2527	30.4558	28.0619	30.792	29.4094	30.567	31.6068	26.9643	29.2077
AT1G09710	8.81363	7.50355	10.3683	7.0879	7.6862	7.35312	9.21297	9.52699	7.42749	8.97707	7.96883	7.15875
AT1G09730	38.8387	37.4572	38.3332	38.4615	37.9109	41.3675	39.3645	41.8359	38.2802	35.8615	36.601	39.1727
AT1G09740	21.9753	20.5742	25.595	22.967	21.0937	25.2607	16.7509	17.7596	21.8254	22.6297	20.8487	23.1371
AT1G09750	170.338	191.098	247.774	221.263	220.877	204.087	229.093	209.076	255.849	233.264	253.798	222.723
AT1G09760	49.5326	44.2346	40.9401	37.5274	40.6271	39.1166	40.3499	42.8197	40.8512	43.4827	41.7437	39.23
AT1G09770	164.051	168.588	154.577	162.912	162.855	160.268	147.26	161.182	149.121	156.678	153.215	139.223
AT1G09780	209.118	182.143	166.486	151.593	142.513	155.866	161.941	166.101	163.576	145.129	151.871	145.523
AT1G09794	4.40681	4.78049	4.02884	3.02197	4.21874	3.40144	3.35017	5.07416	5.19925	4.34827	4.63304	4.92522
AT1G09795	70.1565	72.3729	69.4975	72.0878	74.8971	72.0806	82.4241	78.4424	74.9606	79.204	82.3291	85.8478
AT1G09800	8.51984	8.83482	8.11693	6.86812	9.94005	7.90335	8.1291	8.02546	6.85615	8.69654	7.27387	8.64777
AT1G09810	28.6737	31.769	26.8984	25.934	27.7397	26.5112	25.5697	25.5261	25.9391	24.4064	28.0762	22.5071
AT1G09812	1.29267	0.605125	1.30345	0.989009	1.67594	0.650276	1.08388	0.880211	1.3141	0.514311	1.34358	0.45816
AT1G09815	21.2115	22.4501	17.3596	19.6703	20.9781	20.2586	19.2635	18.6398	17.826	22.9102	20.9877	19.3573
AT1G09820	8.04978	7.56406	8.65015	6.70328	9.5933	9.05384	9.45931	8.3879	7.48463	8.27574	8.89543	8.5905
AT1G09830	63.3994	58.7576	68.668	57.7471	58.0221	55.1234	62.8157	64.2036	59.3057	55.5456	55.5965	58.5872
AT1G09840	42.4817	43.8715	45.9762	43.0768	40.8582	45.0691	40.005	39.2988	45.5363	43.81	40.4464	42.2653
AT1G09850	34.5494	32.7372	34.0674	34.1208	30.3981	32.6138	35.3739	36.4511	35.1378	36.2356	34.4235	39.1154
AT1G09870	15.277	19.243	16.7671	17.1428	16.9905	19.7084	18.623	17.3453	18.6259	16.9723	18.3932	17.6392
AT1G09880	1.70397	1.27076	1.30345	0.439559	0.288955	0.40017	1.08388	1.08732	1.19983	0.701334	0.972938	1.25994
AT1G09890	3.17291	3.81229	4.56207	3.24175	3.23629	2.55108	4.38478	2.53708	3.99942	3.55342	3.70643	3.4362
AT1G09900	33.3743	30.7403	33.6527	26.1538	30.6292	27.2115	30.4964	25.8368	27.596	32.4016	32.0143	32.0139
AT1G09910	9.45996	7.7456	7.82069	8.57141	9.94005	10.0042	10.2476	8.595	10.1128	9.02383	11.3509	11.1104
AT1G09920	30.0838	22.9342	25.595	26.7582	26.4105	33.7643	27.836	26.1475	29.6528	27.7728	30.3927	28.3487
AT1G09932	6.11078	7.38252	6.16175	13.9011	14.0432	15.3065	6.79888	7.50768	6.34194	9.25761	6.34726	11.3395
AT1G09940	23.9731	23.5394	25.5357	30.2197	26.5838	26.5613	25.3726	36.6064	29.8814	30.999	30.1611	30.3531
AT1G09960	7.69723	8.41123	8.23542	7.14284	7.57062	6.95295	8.4247	6.83458	7.7703	8.64978	10.1927	8.76231
AT1G09970	255.419	274.364	253.402	279.12	269.537	257.309	256.239	309.213	286.53	305.735	288.268	299.751
AT1G09980	30.8477	36.9126	38.1555	33.5714	32.9986	30.9631	37.3446	35.778	35.8805	31.8873	35.8134	34.5911
AT1G09995	2.05651	3.08614	2.78464	2.91208	2.42722	2.70115	2.95603	2.58886	1.77117	2.61831	2.87248	2.51988
AT1G10000	0.587575	0.544612	1.48119	1.15384	0.520119	1.30055	0.985345	0.310663	0.62848	1.58969	1.15826	0.85905
AT1G10020	23.503	25.9599	27.4909	29.1208	27.5663	22.5596	24.3873	24.853	28.6816	25.4818	22.2386	27.9478
AT1G10030	14.043	14.0389	10.9016	11.7033	10.5757	8.85375	10.5432	12.6854	8.97013	11.4551	12.7872	11.1104
AT1G10040	4.40681	5.14356	5.68777	4.12087	3.69862	5.85248	4.97599	2.84774	4.34223	4.208	4.2624	4.40979
AT1G10050	13.3967	13.6758	13.8639	16.4835	12.5984	16.9572	12.2183	12.5301	13.598	13.4656	15.984	14.5466
AT1G10060	20.0951	18.8799	22.2179	19.8901	22.0184	19.6083	24.88	26.0439	23.0824	29.456	30.3464	27.8905
AT1G10070	1.23391	1.02871	0.414733	0.824174	0.866865	1.20051	0.394138	0.517771	1.3141	2.75858	2.40918	3.4362
AT1G10090	19.4487	16.6409	19.374	20.3296	17.5685	21.3591	21.2834	27.183	24.1108	25.0142	23.7212	27.6042
AT1G10095	3.76048	2.72306	4.73981	3.07692	4.56549	3.05129	4.33552	2.74419	3.19954	2.71182	3.70643	3.77982
AT1G10110	0.587575	1.08922	1.18495	0.934064	1.15582	0.700297	0.640474	0.673103	0.62848	0.748089	1.25092	0.85905
AT1G10120	24.6194	27.2911	24.884	22.967	23.8677	25.7109	21.7761	23.6622	24.3393	20.9933	23.4895	23.3089
AT1G10130	37.4873	38.0623	47.9906	40.6593	39.4134	43.0182	47.3458	46.703	47.536	42.1268	45.8208	44.8424
AT1G10140	15.0419	17.1855	17.952	19.0659	20.9203	17.9076	10.2476	15.0154	16.1119	17.2061	17.6982	18.4982
AT1G10150	14.6306	15.9148	16.3523	18.7912	18.4353	16.2069	12.1197	15.792	14.6836	19.9646	20.895	19.8727
AT1G10160	8.04978	7.14047	7.5837	9.06591	9.82446	7.20305	9.16371	6.36859	7.82744	8.69654	8.20048	9.44955
AT1G10170	90.8979	99.8456	102.558	151.318	132.977	109.947	107.895	118.518	106.042	108.613	103.363	91.1166
AT1G10180	24.7957	28.5619	31.6382	28.3516	29.8779	29.1624	31.7774	28.1668	30.2242	28.8949	28.1689	26.1724
AT1G10200	71.5079	71.2232	70.9787	68.3515	60.0448	67.3786	71.2897	72.1255	76.7889	92.5761	90.0199	84.9314
AT1G10210	6.40457	4.59895	5.45078	3.7912	5.72131	5.10216	4.77892	5.69548	5.08498	5.79769	5.93029	5.84154
AT1G10230	15.1007	15.0071	15.1081	12.6923	15.6614	13.4057	12.6617	12.9443	14.0551	16.6917	14.0381	15.1193
AT1G10240	12.3978	12.4656	13.2715	12.1428	14.6211	10.7546	12.5631	11.7534	9.94142	11.9227	13.0188	12.943
AT1G10250	1.41018	0.665637	1.2442	0.769229	0.635701	0.550233	0.788276	0.880211	0.914153	0.888356	0.648625	1.37448
AT1G10270	54.2332	51.2541	58.9514	47.4175	54.3235	51.822	52.0262	47.169	58.0487	52.1792	52.6313	47.8205
AT1G10280	3.81924	5.26459	5.39153	4.39559	4.68107	4.55193	5.51793	5.33304	5.42778	4.44178	5.28166	5.09703
AT1G10290	111.639	117.334	118.14	116.923	110.554	108.996	123.365	118.621	120.154	116.328	108.876	108.355
AT1G10300	1.64521	1.99691	1.65893	2.03296	1.61815	2.15091	1.67509	1.70865	1.54263	1.30916	1.66789	1.77537
AT1G10310	26.7934	32.0111	29.7423	26.7582	30.5136	26.7113	28.8706	30.8074	30.3385	29.1755	30.6707	28.5205
AT1G10320	21.6228	22.6317	20.0257	19.4505	22.4807	23.4099	21.4313	21.9535	19.0829	21.4608	20.9877	15.9211
AT1G10330	1.64521	1.87589	1.2442	1.42857	1.67594	0.650276	1.52728	1.60509	1.14269	1.49618	1.99221	1.54629
AT1G10340	1.46894	2.05742	1.18495	4.56043	3.1785	6.15261	1.42875	1.70865	2.22825	1.82347	1.66789	2.51988
AT1G10350	12.1628	12.7681	15.1081	13.9011	13.5231	13.2556	15.0758	13.928	16.2262	13.9799	10.8876	13.5157
AT1G10360	18.9199	16.6409	20.3812	19.945	19.9379	20.3586	16.9479	16.8793	19.8257	18.4685	19.5051	18.7846
AT1G10370	17.7448	17.0645	14.9897	13.1318	16.4704	15.2064	24.0424	30.6003	18.3402	11.5019	13.3432	9.22047
AT1G10380	12.5741	11.7394	13.7455	12.9121	13.812	15.9568	10.5432	10.5625	11.027	12.4837	15.1037	13.4585
AT1G10390	109.818	117.576	143.024	130.165	135.578	131.256	136.224	126.492	128.781	135.451	131.717	126.166
AT1G10400	3.34918	1.75486	1.3627	0.659339	1.32919	0.950403	1.23168	1.24265	1.19983	1.77671	1.62156	1.37448
AT1G10410	41.2478	33.2819	34.0081	39.8351	36.6973	36.5155	34.6349	41.7324	40.0513	34.5524	34.9331	35.3356
AT1G10430	27.0872	25.2337	25.2987	29.0659	26.1215	27.7618	23.599	20.452	25.6534	23.331	21.2193	24.7406
AT1G10450	53.7044	51.2541	41.7696	43.2966	47.6198	42.7181	46.1141	46.2888	45.8219	41.7995	45.8208	40.7763
AT1G10460	0.47006	0.847175	0.710972	0.769229	0.924656	0.950403	1.13315	1.24265	1.02842	1.02862	1.29725	0.85905
AT1G10470	59.8739	64.2037	85.4943	74.1757	77.7289	76.0322	50.8931	58.5599	71.0183	71.8633	56.1061	65.1733
AT1G10480	3.23166	4.3569	5.51003	4.34065	3.46746	3.10131	2.8575	4.45283	2.51392	2.9456	3.1968	5.09703
AT1G10490	78.7938	68.5606	71.3934	57.5273	60.9695	55.7236	67.0527	64.5661	59.1343	52.0857	58.469	52.9748
AT1G10500	26.6759	28.3804	30.8088	30.9889	30.3981	32.3137	31.3832	30.7556	32.3382	32.3081	31.4583	36.481
AT1G10510	65.8672	61.1781	55.8113	55.7691	58.2533	53.6227	57.15	60.0615	53.7065	59.7069	55.8744	55.0365
AT1G10520	4.2893	3.32819	4.44357	3.7912	3.52525	3.25138	4.58185	3.52085	3.77088	3.3664	2.91881	3.4362
AT1G10522	70.8028	77.6375	81.9987	65.4394	64.8415	60.2756	65.4762	70.624	67.5902	76.1648	67.735	66.7196
AT1G10530	2.58533	2.17845	2.25141	1.92307	2.02268	2.50106	1.47802	2.17464	2.17111	1.16889	1.5289	1.94718
AT1G10540	1.46894	0.4841	1.06646	0.659339	0.751283	0.40017	0.936078	1.34621	0.799884	0.561067	0.972938	0.74451
AT1G10550	5.40569	5.99074	8.76865	5.87911	7.33945	5.00212	4.58185	6.05792	6.57048	4.76907	4.77203	7.33056
AT1G10560	2.05651	1.63384	1.3627	1.64835	2.13827	2.30098	0.689741	1.44976	1.37123	0.701334	0.926608	1.20267
AT1G10570	17.921	17.2461	16.6486	19.7802	16.586	15.3565	15.7163	15.8956	16.1119	15.0085	14.9184	16.551
AT1G10580	73.6819	84.3544	72.8153	70.2746	70.4472	71.1302	79.4188	92.3704	70.9611	70.0399	79.5956	67.5214
AT1G10585	14.3956	12.7681	8.47241	6.15383	5.7791	4.10174	10.1983	27.3383	13.6552	5.70418	10.0537	3.66528
AT1G10590	81.4967	73.0991	65.4686	75.5493	67.8466	75.0818	65.7225	69.1225	63.8765	64.9435	70.7002	65.2306
AT1G10600	13.2204	12.042	12.205	13.1868	10.7491	11.3048	13.5485	12.323	10.2271	11.9227	13.4358	14.0884
AT1G10610	3.76048	3.14665	3.14012	3.35164	4.16095	2.95125	3.54724	2.69241	2.971	3.03911	2.96514	2.11899
AT1G10630	53.1168	49.6807	44.7912	46.5384	48.1977	48.6706	50.8438	46.0816	47.9359	48.3453	48.0909	50.5694
AT1G10640	6.16954	5.68817	6.51724	5.10988	5.54793	4.85206	9.50858	8.02546	5.02784	4.39502	6.48625	3.89436
AT1G10650	27.9098	27.5332	27.2539	27.6922	31.5539	32.0136	24.1902	26.4581	23.0824	21.2738	22.2849	22.1635
AT1G10657	8.28481	8.47175	9.30188	11.0439	12.8296	11.1047	9.01591	7.45591	7.82744	7.85494	9.59039	8.70504
AT1G10660	18.9787	19.8481	17.952	22.0879	23.8099	20.9589	20.8893	21.2804	21.1969	20.9465	24.1845	22.5644
AT1G10670	204.652	199.631	198.598	204.45	191.808	198.634	193.275	191.99	209.17	193.194	189.908	191.167
AT1G10682	39.1913	37.0941	40.5254	35.6043	37.3908	48.9708	25.1756	29.3576	37.0803	34.9732	34.8405	43.6398
AT1G10690	3.93675	3.26767	4.73981	3.40659	4.56549	4.30182	2.90677	3.98684	4.6279	4.58205	4.03074	4.81068
AT1G10700	18.2148	20.9978	19.0777	21.5934	20.8625	22.7096	21.2342	22.6784	24.6821	20.6192	20.9877	23.4807
AT1G10720	21.6815	18.6984	18.3668	17.6373	19.5911	15.9568	18.4752	18.9504	20.3399	19.1698	19.0418	19.4718
AT1G10730	7.10966	7.01945	6.3395	7.69229	7.97515	5.60237	6.89741	6.73103	7.14182	5.98471	6.76424	6.2997
AT1G10740	27.8511	28.6224	32.29	33.7911	33.461	36.2154	25.5697	24.387	29.9957	24.9207	24.7404	27.7187
AT1G10750	6.28705	4.59895	3.37712	3.73626	4.62328	4.85206	3.74431	5.17771	3.48521	4.44178	4.21607	4.35252
AT1G10760	146.071	136.032	136.447	202.637	180.539	179.626	321.715	286.328	268.532	401.49	396.634	385.37
AT1G10780	6.16954	7.92713	9.12414	6.31867	6.06805	7.05299	7.09448	5.54015	9.02726	6.35876	7.50552	7.15875
AT1G10810	1.35142	1.63384	2.19216	1.0989	1.04024	0.950403	1.18241	1.29443	1.02842	1.02862	0.602295	1.25994
AT1G10820	17.5097	22.4501	24.3508	19.5055	22.1917	21.7592	22.9585	21.3322	25.0821	23.2843	22.9799	21.7626
AT1G10830	23.6793	24.3865	26.3652	30.3845	25.0235	26.2611	28.2301	29.0987	25.882	30.8587	32.4776	34.8202
AT1G10840	115.87	107.349	97.2846	101.318	103.677	106.295	102.18	97.4963	102.957	100.945	98.5911	94.8964
AT1G10850	33.8443	35.2183	32.7047	33.4065	34.0967	29.1123	37.5416	33.2927	30.6813	27.7728	30.2074	28.4059
AT1G10865	19.7425	20.1507	20.8552	18.9011	19.1288	23.3599	17.145	17.656	17.8831	20.2919	16.4936	21.3617
AT1G10870	24.0906	24.5076	24.9433	22.2527	24.5034	19.7584	24.1902	26.0439	22.7396	21.3205	24.2308	21.3044
AT1G10890	50.7665	51.2541	49.3533	50.2197	51.9541	50.2213	45.7693	47.4279	41.4797	52.5065	50.6391	49.9967
AT1G10900	57.8762	52.4643	59.9586	52.7471	53.4566	55.8237	58.3324	53.3822	56.2776	51.7117	48.9712	55.0938
AT1G10910	44.3619	45.5659	44.9097	50.5493	49.8736	46.4197	44.2913	42.6126	44.3364	45.4932	48.7396	47.3623
AT1G10920	6.58084	4.78049	7.22821	9.39558	7.33945	8.10344	6.50328	7.19702	6.39907	7.29387	7.87617	6.64332
AT1G10930	35.2545	35.1577	30.9865	29.3955	29.4734	25.4608	35.7188	32.8267	32.0525	30.8587	36.045	31.8421
AT1G10940	54.0569	59.4838	56.5815	68.5163	63.7434	66.2781	61.387	63.3752	63.248	62.5122	65.5575	62.3671
AT1G10950	121.804	118.968	127.975	118.736	122.921	123.052	130.854	134.828	131.809	126.427	129.632	133.267
AT1G10960	431.104	490.333	567.059	595.823	622.698	641.322	500.309	448.752	528.381	477.421	448.895	473.509
AT1G10970	4.93563	3.63075	4.20658	3.57142	3.92979	3.85163	4.28625	4.34928	3.65661	4.39502	5.09634	4.40979
AT1G10990	7.10966	8.16918	9.30188	10.1648	9.65109	8.30352	5.76427	9.21633	8.34165	9.16409	8.24681	9.79317
AT1G11000	11.1052	9.80302	8.7094	10.4395	11.7316	9.30394	8.5725	9.47522	8.57019	8.55627	7.9225	7.15875
AT1G11020	8.10854	5.68817	6.87273	7.03295	7.57062	8.40356	8.37543	7.09347	7.7703	8.27574	6.71791	9.90771
AT1G11050	19.86	21.966	19.2555	29.4505	23.1742	24.0102	20.0518	27.2865	24.4536	26.4169	24.3235	31.7276
AT1G11060	15.2182	16.883	15.8191	14.7802	14.6211	14.0059	14.9772	15.8438	16.7404	14.7748	17.5129	14.7184
AT1G11080	6.87463	6.89842	8.8279	8.84613	11.2114	7.65324	4.63112	4.81527	4.7993	6.17174	7.04222	8.18961
AT1G11090	10.4001	7.38252	9.59812	7.5824	8.49527	7.5532	8.52323	9.78588	8.97013	8.88356	9.31241	8.87685
AT1G11100	3.93675	5.02254	4.14733	4.94504	3.69862	4.80204	2.66043	2.74419	4.28509	3.31965	2.77982	3.95163
AT1G11112	1.11639	0.907687	1.00721	0.604394	0.346746	0.700297	1.13315	1.08732	0.799884	0.467556	0.833947	0.80178
AT1G11120	2.52657	2.4205	4.08809	2.96703	2.94734	3.10131	3.99065	2.07109	3.08527	2.89885	2.68716	2.80623
AT1G11125	1.41018	1.21025	1.30345	0.714284	0.924656	1.25053	0.640474	0.72488	0.685615	0.701334	1.01927	1.1454
AT1G11130	42.2467	40.1198	44.1987	40.6593	44.2679	40.4171	46.4097	37.5384	41.6511	40.4436	44.7552	38.1991
AT1G11150	5.28818	4.65946	7.4652	5.93405	7.62841	7.25307	6.25694	6.73103	6.91328	7.85494	6.94956	7.73145
AT1G11160	7.52096	6.23279	6.221	4.94504	6.64596	4.80204	6.45401	8.595	6.74188	7.01334	5.83763	5.49792
AT1G11170	6.93339	5.02254	4.85831	6.15383	4.97002	5.05214	6.10914	8.18079	7.02755	7.38738	7.13488	6.8724
AT1G11175	2.23279	2.35999	1.48119	2.6923	2.83176	2.75117	3.49797	3.21018	2.39965	3.83396	2.87248	3.89436
AT1G11180	9.4012	10.8317	10.3683	11.9231	9.5933	8.90377	9.36078	10.1483	9.94142	14.2137	11.073	12.943
AT1G11185	4.17178	2.72306	3.14012	2.6923	3.1785	3.60153	1.92142	2.58886	2.05684	1.91698	1.76055	3.95163
AT1G11190	3.40794	3.32819	3.14012	2.6923	2.60059	2.50106	2.75897	3.72795	3.42807	2.89885	3.1968	3.26439
AT1G11200	10.2826	8.29021	10.4868	8.51646	8.43748	10.7045	7.83349	7.87012	9.37007	9.30436	10.1464	8.07507
AT1G11210	3.93675	4.47792	4.20658	6.04394	5.31677	8.00339	5.37013	5.85082	6.2848	7.52765	8.24681	7.50237
AT1G11220	4.81812	4.78049	4.38432	3.02197	3.64083	3.75159	4.03991	3.21018	2.79959	4.6288	3.56744	2.51988
AT1G11240	65.8672	61.4807	59.5439	56.923	61.8363	57.6244	51.0901	56.3853	54.8492	54.6105	49.2955	45.186
AT1G11260	66.161	67.2294	86.3238	127.747	117.951	118.4	77.0047	69.7438	82.9023	162.008	137.787	157.951
AT1G11270	2.93788	4.23587	4.9768	4.50548	3.52525	2.70115	4.72966	3.21018	4.28509	3.74045	4.1234	3.89436
AT1G11280	29.1437	33.6449	34.0674	34.1208	34.848	32.0136	34.4378	34.38	30.0528	32.1678	31.0414	31.0976
AT1G11290	5.99327	7.92713	6.39874	7.74724	6.93492	6.95295	6.99595	6.52392	6.57048	7.66792	7.36653	7.55964
AT1G11300	9.34244	10.6502	10.6053	10.4395	10.518	11.5549	10.7895	11.9087	11.8269	10.1927	11.0266	9.90771
AT1G11310	57.7586	58.6971	63.9874	69.9998	72.3543	72.8809	65.624	72.6951	71.0754	79.3442	81.4025	82.1825
AT1G11320	5.69948	8.10867	6.28025	6.04394	6.64596	6.10259	7.09448	8.54323	7.19896	6.03147	6.94956	6.52878
AT1G11330	26.3821	25.9599	26.8392	29.89	24.8501	26.8114	26.2102	26.1992	28.6816	29.5495	30.3001	26.5733
AT1G11340	4.05427	3.63075	4.68056	4.67032	6.93492	5.30225	5.5672	3.67618	4.39936	4.58205	5.97662	4.81068
AT1G11350	25.0307	24.326	28.6759	39.8351	36.2927	33.8644	30.2501	28.4774	29.6528	40.0228	34.7941	43.0098
AT1G11360	21.9166	21.845	19.9665	20.0549	21.6716	22.9097	21.1849	22.8337	23.1966	24.1726	21.451	24.2825
AT1G11380	8.46108	9.74251	10.9016	10.989	12.2517	10.9546	9.85345	7.76657	11.5412	13.5124	12.4629	15.1766
AT1G11390	25.1482	20.8163	20.2034	19.6153	19.8223	20.9089	21.4313	21.0733	21.4826	22.2557	23.3968	21.5335
AT1G11400	22.2103	23.2973	22.3956	23.7362	23.7521	24.5604	21.2834	21.1251	21.8825	22.1154	22.6092	21.1899
AT1G11410	21.564	20.8768	22.8696	27.5274	26.5261	25.861	24.7814	25.8368	24.1108	25.2948	22.5629	22.7935
AT1G11420	6.34581	5.26459	4.20658	4.34065	5.08561	5.40229	4.48332	4.7635	4.51363	4.34827	5.189	4.06617
AT1G11430	142.722	159.269	168.145	147.033	147.425	139.059	165.735	154.296	155.92	147.748	151.871	146.669
AT1G11440	10.3413	7.68508	9.53887	10.4395	9.82446	8.80373	12.8095	12.7372	11.5412	10.0525	10.4707	11.1104
AT1G11450	12.1628	12.7076	14.2194	10.3846	11.9627	10.9546	7.88276	10.6661	8.05597	12.5773	8.8491	9.56409
AT1G11460	0.822605	0.847175	0.651724	1.0989	1.32919	1.10047	0.295603	0.983766	0.971288	0.794845	1.29725	0.5727
AT1G11475	46.8885	41.0275	31.105	33.5714	35.3103	30.9631	31.1369	33.6551	29.5386	36.8902	33.1726	33.2739
AT1G11480	67.3949	71.4652	72.2821	73.2416	73.8569	74.8817	69.4175	68.9671	71.5896	75.744	69.1713	67.6359
AT1G11530	14.2781	13.7363	11.8495	16.1538	16.8172	15.5066	11.43	14.3423	14.855	22.0686	17.2349	21.3617
AT1G11540	5.46445	3.3887	4.26583	3.62637	3.52525	3.50148	2.51263	2.22642	4.28509	2.71182	2.54817	3.32166
AT1G11545	35.7833	42.1167	37.5038	37.5274	36.2349	36.6655	34.5856	39.506	44.4507	34.1316	30.4391	37.3401
AT1G11580	159.644	158.906	168.678	124.505	116.218	125.153	112.674	133.999	153.006	133.814	116.984	125.02
AT1G11592	8.22605	11.4974	10.3091	9.89009	11.616	10.2543	10.8388	8.28434	8.28451	11.2681	9.49773	9.56409
AT1G11600	25.2657	27.8357	29.4461	27.1428	30.5714	26.3112	33.7973	34.38	28.0531	28.7547	32.2923	29.4368
AT1G11630	14.4543	14.3415	13.5085	11.1538	12.714	13.5057	11.8734	12.0641	13.0838	13.7461	13.7601	15.3484
AT1G11650	242.316	288.1	296.771	284.56	294.561	305.179	308.61	280.063	303.042	321.959	281.364	309.144
AT1G11660	52.6467	56.3976	50.242	49.5054	47.4464	47.07	55.1793	50.2756	55.4205	51.9455	56.8474	52.9748
AT1G11670	28.4386	32.1926	34.2451	38.3516	35.5414	36.9156	34.29	35.312	38.623	35.4875	31.829	37.8555
AT1G11680	80.9679	91.7369	99.8323	87.0877	84.2592	86.5367	87.9913	84.6556	97.5859	95.5684	90.7149	89.0549
AT1G11700	15.747	18.2143	16.8263	17.1978	21.3827	21.209	16.8001	15.7402	16.1119	14.3072	12.2776	13.5157
AT1G11710	6.28705	5.26459	4.68056	5.82416	4.73886	3.35142	6.74961	5.74726	4.7993	6.07823	6.81057	6.18516
AT1G11720	40.8365	39.5752	43.7248	47.6922	45.3659	42.9182	53.0608	52.7091	45.7077	42.7814	43.6896	41.578
AT1G11730	2.3503	2.17845	2.13291	1.04395	1.21361	1.6507	1.03461	2.27819	0.914153	1.2624	1.34358	1.25994
AT1G11740	2.82036	2.23896	2.6069	2.63736	1.61815	1.55066	1.18241	2.64063	3.08527	2.5248	2.50184	3.83709
AT1G11750	127.563	131.917	131.707	139.78	137.658	138.659	133.169	128.925	133.181	131.523	140.335	139.166
AT1G11755	9.63623	11.1343	10.5461	7.69229	9.30435	8.70369	10.2476	11.9087	10.8556	10.4265	9.49773	12.4849
AT1G11760	4.40681	3.75177	5.39153	3.68131	4.73886	4.90208	4.33552	5.69548	4.57077	4.6288	5.09634	4.0089
AT1G11780	20.8002	21.4214	18.6038	19.7802	19.0132	16.407	18.1303	18.7951	19.1972	18.3282	21.0803	17.7537
AT1G11790	23.268	20.0296	21.5069	19.945	20.2268	22.2594	25.1263	21.5911	22.3968	19.4036	20.756	20.159
AT1G11800	7.34469	8.47175	10.7238	8.46152	8.84202	9.65409	9.85345	8.18079	8.62732	8.55627	8.61745	8.99139
AT1G11820	73.9757	72.7965	75.6	75.3844	77.4399	65.9279	78.0393	82.7399	73.6465	76.1648	75.8428	73.1911
AT1G11840	255.184	244.289	251.862	192.912	183.833	213.491	273.039	249.255	243.165	203.948	229.15	210.124
AT1G11850	12.0453	7.50355	7.82069	8.6813	9.01539	8.40356	10.2476	11.4427	8.39878	9.30436	10.934	8.93412
AT1G11860	611.548	561.011	590.877	687.471	667.659	641.722	630.571	594.609	599.056	648.78	631.483	646.636
AT1G11870	32.4929	34.4316	34.6006	32.4725	39.2979	31.8135	35.4724	32.7749	33.6523	32.8692	36.1377	34.4766
AT1G11880	3.29042	3.8728	4.68056	3.84615	5.1434	3.80161	4.97599	4.14217	4.51363	4.02098	4.77203	3.77982
AT1G11890	40.4839	45.0818	49.531	45.4395	43.9211	46.2196	44.5869	46.3923	48.7929	43.81	40.0758	44.7279
AT1G11900	2.40906	2.4205	2.6069	2.1978	1.56036	3.00127	2.01996	2.84774	2.68532	2.05725	1.99221	1.43175
AT1G11905	9.69499	10.1661	8.94639	7.74724	9.5933	10.8046	7.39009	7.76657	7.42749	9.67841	8.06149	10.0223
AT1G11910	210.117	213.185	236.517	231.318	219.028	240.402	258.85	228.907	240.651	244.251	236.609	250.728
AT1G11915	0.763848	0.847175	1.30345	1.20879	1.2714	0.950403	1.13315	0.465994	0.914153	0.514311	0.880277	0.97359
AT1G11930	22.1516	26.2624	24.3508	27.1977	25.8326	25.7109	31.1369	25.9921	25.5392	28.5677	29.7441	27.6614
AT1G11940	6.58084	6.05125	4.9768	6.64834	6.99271	6.05257	6.50328	6.16148	5.99913	5.93796	6.39359	6.01335
AT1G11950	7.57972	6.47483	7.5837	6.70328	7.10829	4.65197	7.93203	6.16148	6.91328	8.50952	8.29314	6.8724
AT1G11960	9.75375	10.6502	10.7831	12.967	11.327	8.90377	13.7948	15.2225	12.3982	10.6135	12.5092	10.1941
AT1G12000	162.347	149.466	142.787	131.703	136.791	137.508	136.027	135.138	138.151	135.498	133.617	121.756
AT1G12010	3.93675	2.60204	3.14012	2.85714	2.48501	3.90165	2.26629	2.84774	3.65661	4.02098	4.03074	4.40979
AT1G12020	17.8035	17.8512	14.3972	15.5494	16.9905	18.3078	14.2382	15.6367	14.1122	17.4398	15.3354	17.6392
AT1G12030	2.05651	2.29947	2.54765	2.08791	3.52525	3.3014	2.06922	1.24265	1.4855	3.92747	3.47478	3.55074
AT1G12040	12.2803	14.3415	17.952	8.24174	6.53038	13.2056	7.34082	12.323	14.3979	9.11734	8.89543	9.22047
AT1G12050	40.1901	33.1003	31.4605	33.6812	33.461	37.816	40.1528	39.2471	38.1659	38.6201	46.0524	41.1199
AT1G12060	3.93675	3.57024	3.43636	4.72526	3.8142	4.70199	4.08918	2.74419	4.34223	3.88071	4.40139	4.92522
AT1G12080	47.5936	47.7443	39.3404	33.3516	33.7499	39.7669	24.3873	40.0237	45.8791	44.0905	36.2304	40.6044
AT1G12090	614.134	761.428	862.172	910.767	911.768	781.481	1091.27	975.844	1150.35	1356.1	1212.65	1412.51
AT1G12100	1.82148	1.21025	2.66614	1.37362	1.73373	1.15049	1.67509	1.96753	1.54263	1.91698	1.57523	2.00445
AT1G12110	136.787	152.068	140.891	157.307	146.616	167.071	113.758	130.219	142.151	124.557	110.359	108.756
AT1G12120	59.8739	64.3248	62.3878	63.4065	64.2058	62.0263	63.3084	67.2585	64.2764	60.2679	59.9052	61.0498
AT1G12140	32.8455	33.766	35.8448	28.2417	31.2649	28.312	33.9451	34.4318	32.281	33.7108	29.4198	31.6703
AT1G12160	4.46557	5.74869	4.91755	6.20878	3.98758	5.15218	3.35017	4.81527	3.65661	4.81582	4.86469	4.52433
AT1G12200	30.0838	38.5464	35.3116	34.2307	35.1369	34.8648	28.4272	28.8399	29.1958	35.1602	31.7363	36.9392
AT1G12210	7.28593	5.50664	6.75423	7.69229	7.6862	5.6524	6.65108	7.9219	7.5989	7.38738	7.96883	5.49792
AT1G12220	7.52096	7.68508	6.3395	7.74724	7.28166	8.35354	5.5672	7.76657	7.08469	9.44463	7.69084	8.5905
AT1G12230	77.2661	71.5863	76.6664	80.9339	73.3367	77.5829	83.9514	72.1773	83.5307	83.9263	87.6108	89.9139
AT1G12240	92.7194	109.165	106.468	120.22	123.73	119.501	100.111	108.836	116.383	101.366	97.3865	98.9626
AT1G12244	10.3413	10.4081	8.7094	10.1099	9.13097	9.25392	9.80418	9.83766	9.14153	9.53814	11.0266	9.56409
AT1G12250	25.8533	24.5076	33.5934	36.4834	40.4537	36.2654	25.4712	24.0764	29.5386	35.6278	32.7556	36.6528
AT1G12260	5.1119	5.14356	5.39153	4.72526	4.4499	4.30182	4.77892	5.02238	5.02784	4.67556	4.58671	4.63887
AT1G12270	113.108	115.579	107.238	97.0877	105.7	101.593	104.742	95.943	98.6143	98.7478	106.328	94.0374
AT1G12280	6.6396	5.8092	5.33229	5.27471	6.24142	6.05257	4.97599	5.22949	4.74217	5.09636	5.32799	6.47151
AT1G12290	4.52433	4.23587	3.19937	4.83515	4.73886	4.55193	4.28625	3.77973	3.59948	4.86258	4.21607	3.83709
AT1G12300	7.22717	5.26459	7.70219	7.30768	5.25898	5.6524	5.61647	4.71172	4.85644	5.65743	4.86469	5.66973
AT1G12310	95.8923	98.9984	100.721	102.088	113.501	105.445	90.8488	101.69	113.126	114.364	89.8346	110.302
AT1G12320	10.165	9.98456	12.6197	12.2527	11.2114	13.6558	10.8388	12.2712	9.65574	14.0267	11.7679	11.9694
AT1G12330	22.7979	26.0809	24.647	22.2527	26.6994	24.9606	26.2102	25.8886	24.625	29.5495	25.7597	23.9961
AT1G12340	4.58309	5.8092	5.0953	5.10988	4.73886	4.15176	4.97599	4.24572	5.71346	5.65743	4.16973	4.06617
AT1G12350	7.93226	9.43995	7.5837	7.96702	6.29922	7.50318	8.37543	6.00615	8.34165	8.27574	7.73717	8.24688
AT1G12360	45.8896	51.9197	50.716	58.1867	55.7105	58.925	52.8145	51.8289	55.3634	52.6935	53.6506	53.8338
AT1G12370	7.52096	8.65328	6.63574	6.15383	8.66865	6.35269	6.20767	5.79904	5.77059	5.4704	5.37433	5.49792
AT1G12380	10.4001	9.07687	10.0721	9.72525	8.3219	7.85333	9.31151	9.37166	9.2558	6.96658	10.3317	7.21602
AT1G12390	8.81363	11.0133	9.59812	9.61536	10.2868	9.00382	8.62177	9.37166	9.54147	9.86543	9.26608	8.07507
AT1G12400	7.22717	6.53535	5.51003	5.16482	6.06805	5.30225	6.20767	6.05792	6.57048	6.40551	5.23533	6.2997
AT1G12410	108.701	103.234	102.202	107.088	111.652	102.744	110.112	108.939	109.698	107.257	116.799	110.817
AT1G12420	11.3402	8.89533	7.40595	10.2747	11.1537	9.55405	6.89741	8.07723	6.68475	6.68605	7.59818	7.15875
AT1G12430	44.5382	47.9259	44.0802	41.6483	41.9562	41.6677	44.1435	43.1821	36.1662	37.2642	41.3267	36.8819
AT1G12440	54.4095	53.251	62.3878	58.2966	51.8385	59.9754	52.6667	53.5376	56.906	59.8939	54.9942	62.0807
AT1G12450	6.75711	4.29639	5.80627	5.65933	4.79665	5.00212	6.30621	4.81527	5.48492	4.58205	6.90323	5.95608
AT1G12460	18.6261	15.2491	16.2931	15.3846	15.0834	14.056	21.1849	19.7271	16.3405	15.8501	17.0496	17.5819
AT1G12470	50.1202	52.6459	47.3389	51.868	51.434	53.6227	55.2778	53.0716	49.4785	53.9092	49.4809	51.3139
AT1G12480	6.40457	4.47792	6.99122	5.87911	7.45504	5.00212	6.99595	6.62747	8.11311	6.82631	8.15415	7.33056
AT1G12500	116.869	117.334	121.043	122.472	124.944	129.405	110.654	106.713	118.726	110.437	98.9154	126.624
AT1G12520	30.3776	30.5588	31.4012	45.1098	43.7478	44.5689	39.4138	34.0694	33.8808	40.0695	35.6744	37.8555
AT1G12530	27.146	26.9281	27.9056	25.2197	23.0008	23.9101	22.0717	24.387	23.1395	25.7156	25.2501	24.2825
AT1G12550	5.34693	4.53844	4.68056	4.56043	5.31677	6.40271	6.94668	4.34928	4.51363	5.56391	5.74497	5.55519
AT1G12560	7.4622	7.07996	7.34671	6.70328	4.33432	8.45358	4.38478	5.69548	6.1134	5.98471	3.93808	5.09703
AT1G12570	0.646333	2.05742	1.71818	2.85714	2.25385	2.25095	1.77362	2.58886	2.91386	1.87022	1.66789	2.06172
AT1G12580	44.3032	45.0818	44.3172	46.7032	47.7931	46.2196	43.7	40.4897	43.5365	35.768	40.6781	40.6617
AT1G12620	6.75711	6.53535	8.7094	7.63735	7.45504	6.85291	7.24228	7.19702	5.942	7.80818	6.43992	7.27329
AT1G12640	18.4499	15.8543	18.1298	17.912	18.8399	23.0098	16.3567	20.1931	19.7114	19.6841	19.9684	22.8507
AT1G12650	37.7811	41.7536	40.5254	32.5274	34.9635	32.3637	31.9744	35.4673	30.9098	32.0743	31.1804	27.7187
AT1G12680	13.808	16.4594	20.3812	19.0659	17.6262	17.0072	17.2435	16.1545	16.6262	19.0763	18.7175	19.7582
AT1G12700	3.81924	3.8728	3.55486	3.57142	3.35188	3.90165	4.08918	3.72795	3.19954	4.76907	3.75276	3.26439
AT1G12710	6.46333	5.74869	4.38432	5.87911	6.06805	5.40229	5.17306	6.36859	5.942	8.13547	8.71011	8.5905
AT1G12730	7.16842	7.2615	7.10972	8.13185	7.33945	7.05299	7.43935	5.95437	8.45592	13.0448	10.239	12.2558
AT1G12740	8.9899	7.80611	7.93918	4.99999	5.60572	7.75329	5.37013	7.76657	7.14182	6.07823	6.53258	7.10148
AT1G12750	8.5786	8.04816	9.65736	7.80218	7.62841	7.5532	10.2476	10.5108	8.97013	9.44463	9.40507	10.3659
AT1G12760	39.6026	40.7854	40.8809	44.89	39.8758	43.9186	47.4936	41.6288	47.3646	44.5113	41.2804	43.0098
AT1G12770	79.8515	76.9719	80.0436	74.5603	72.0653	69.2794	78.6798	81.083	75.9318	81.308	78.2984	78.1163
AT1G12775	2.99663	3.99382	4.08809	3.51648	4.62328	3.40144	3.44871	3.05485	3.02813	4.02098	4.07707	3.77982
AT1G12780	29.2025	26.5045	28.1426	33.6812	29.9357	39.2666	28.5257	25.6815	32.1668	43.3892	40.9561	52.7457
AT1G12790	3.34918	4.3569	4.20658	5.54944	5.37456	5.70242	5.02526	3.93506	6.34194	6.17174	4.40139	4.81068
AT1G12800	269.109	268.675	265.844	258.626	260.406	249.106	264.467	274.885	268.532	248.272	254.956	257.371
AT1G12810	11.1052	12.4656	15.4044	17.4725	14.9101	19.9585	15.3221	13.7727	14.5693	17.019	14.9184	19.4145
AT1G12820	31.9053	30.5588	36.4373	32.7472	37.5063	35.1649	35.1275	35.0531	34.6807	29.9236	32.3849	37.5691
AT1G12830	48.5337	48.7731	46.6279	42.5274	45.7127	40.8673	42.0742	44.2694	45.022	41.1449	38.5469	39.9745
AT1G12840	91.838	89.2559	86.0276	88.1317	89.3448	92.7393	96.3667	96.6161	95.1291	90.9396	103.873	99.8789
AT1G12845	10.1063	10.7712	8.88715	7.80218	8.61085	8.15346	12.0705	10.459	10.627	10.0057	10.795	8.07507
AT1G12850	37.3698	40.2408	40.2291	41.1538	46.6951	45.4193	47.198	43.4928	46.7932	48.4388	44.5235	46.7896
AT1G12860	52.7055	63.9012	70.0307	64.9449	68.1933	59.9254	65.1313	67.8798	60.6769	71.5828	78.4837	68.3231
AT1G12880	4.05427	4.59895	4.08809	2.6923	2.36943	3.60153	3.64578	5.07416	3.1424	2.29102	2.87248	2.74896
AT1G12900	378.575	352.304	341.207	410.219	408.12	390.015	347.137	376.42	362.633	364.132	396.773	400.203
AT1G12910	22.9742	18.4563	27.1947	21.8681	27.5085	24.6605	22.121	22.6784	22.2253	28.6144	24.3698	21.9344
AT1G12920	103.883	95.8518	88.5752	90.0547	84.8949	87.7872	87.4986	90.4547	85.5876	83.1314	85.4796	86.3059
AT1G12930	19.9776	23.4183	21.6254	22.5824	23.0586	22.7096	27.3926	23.1444	23.4252	22.6297	23.9065	20.6745
AT1G12950	3.76048	3.32819	3.91034	2.85714	2.65838	3.15134	2.90677	4.09039	3.25667	3.69369	2.64083	3.20712
AT1G12970	10.0475	10.6502	11.0793	10.4395	6.87713	9.2039	9.55785	10.3036	10.7984	9.91218	9.9147	11.454
AT1G12980	0.763848	1.75486	1.2442	0.32967	1.09803	0.40017	0.492672	1.39798	0.62848	0.748089	0.972938	0.68724
AT1G12990	16.8634	14.2204	15.1081	12.8571	14.7945	15.3065	19.4606	18.8987	18.2831	15.1488	17.0496	16.322
AT1G13000	23.3267	23.7814	24.173	23.2417	19.7645	24.5604	22.9585	21.3322	23.7108	24.3597	22.5629	28.635
AT1G13020	61.2841	57.7894	56.6407	55.3845	56.9241	59.8254	56.4603	58.8706	56.3918	57.5561	49.2955	51.2567
AT1G13030	26.8522	27.0491	27.0762	20.934	22.2495	24.3603	24.9785	25.2155	22.5682	23.331	21.9143	16.8374
AT1G13040	6.34581	5.50664	4.91755	5.87911	6.12584	6.75286	7.09448	4.7635	5.942	5.51716	7.69084	6.01335
AT1G13050	8.75487	8.35072	10.8423	7.74724	7.51283	7.20305	9.01591	6.62747	7.94171	7.34063	7.55185	8.81958
AT1G13060	93.6007	89.3769	97.8178	82.5822	86.3397	92.8894	94.8887	93.5095	88.1586	96.41	86.6842	101.139
AT1G13080	18.9199	19.243	27.7279	18.5714	23.3476	24.8605	23.8453	29.5647	25.482	18.562	19.6904	22.3926
AT1G13090	18.5674	19.7271	20.0849	23.4065	25.5436	24.1102	22.7615	19.3129	19.4258	28.7079	24.0455	27.4896
AT1G13100	7.63848	5.99074	8.23542	9.83514	9.30435	7.95337	7.24228	8.95744	9.2558	10.0992	8.80277	11.6258
AT1G13110	111.698	118.847	114.94	165.659	147.078	159.668	110.26	125.56	136.78	179.495	170.681	179.484
AT1G13120	34.7844	29.4696	28.7351	30.8791	33.2298	29.6626	32.4178	29.4612	30.9669	30.8587	29.0955	26.516
AT1G13130	3.11415	3.14665	2.4884	1.53846	1.84931	1.85078	2.06922	1.19087	1.94258	1.77671	1.5289	1.60356
AT1G13145	0.998878	0.786662	0.829467	1.20879	0.751283	0.800339	0.640474	1.19087	0.799884	0.607823	0.926608	0.80178
AT1G13160	107.644	113.763	101.017	93.5163	92.0032	89.0878	92.8195	96.7715	87.5873	88.5551	80.8002	77.2573
AT1G13170	26.2646	31.648	27.1354	27.967	27.6819	24.3603	29.7574	28.7881	28.9672	26.6507	29.6978	26.1151
AT1G13180	9.87126	9.50046	9.42037	8.90108	9.5933	8.60365	7.93203	9.21633	9.99855	9.25761	8.57112	8.07507
AT1G13190	42.0704	47.5023	46.3909	53.5164	48.7178	48.8207	47.74	48.4634	43.7651	49.6544	48.2299	49.424
AT1G13195	6.93339	7.32201	6.63574	6.92306	6.24142	8.40356	7.34082	6.83458	7.42749	8.416	7.50552	8.07507
AT1G13210	39.7201	36.247	30.9273	46.3735	39.1823	43.9186	39.4631	39.8684	42.3367	51.7117	47.3033	54.8647
AT1G13220	52.1767	55.6715	45.9762	43.0768	46.6373	41.5176	40.1035	50.5345	38.3944	32.9159	42.485	25.5424
AT1G13245	30.8477	31.1034	33.7119	45.4944	48.0821	41.2675	32.9105	36.0887	38.623	53.3949	48.7396	57.5564
AT1G13250	12.8091	13.4338	15.6414	13.7362	15.6036	12.9055	21.2834	19.986	19.54	15.6631	15.4743	17.9828
AT1G13260	19.5075	15.3702	14.9304	24.7252	24.5034	22.3595	21.1356	19.7789	19.5972	26.5572	23.3968	26.4015
AT1G13270	48.945	49.0756	42.7768	43.4614	40.4537	44.6189	53.455	50.0685	53.3637	57.7431	54.7625	58.2436
AT1G13280	28.0273	27.1096	28.5574	30.2747	25.6014	30.5129	37.8372	35.778	34.6807	29.4093	34.1918	34.7056
AT1G13300	38.6037	36.368	44.8505	35.4944	32.1896	37.666	24.8307	31.5323	41.0798	31.6535	21.0803	28.9786
AT1G13320	71.6842	66.0191	69.3197	73.7361	70.1004	69.7296	72.9648	71.7113	71.1325	72.892	67.9667	75.8255
AT1G13330	2.3503	3.81229	1.83668	1.81318	3.06292	2.80119	2.95603	2.79597	2.68532	2.38453	3.24313	1.94718
AT1G13340	3.58421	4.11485	4.32508	4.83515	2.83176	3.70157	3.84285	7.45591	4.22796	2.71182	3.10414	3.09258
AT1G13350	40.6602	41.209	38.9849	45.9889	45.8282	43.5685	44.6361	44.8908	41.0226	42.267	42.207	40.1463
AT1G13360	34.6082	32.3137	33.8896	38.5164	37.6797	39.5668	30.7428	35.4156	31.5383	31.5133	29.9294	37.0537
AT1G13380	25.9708	36.7916	35.1338	32.1428	29.4734	29.7126	29.6589	29.979	32.1668	28.3806	29.5588	33.0448
AT1G13390	14.1018	15.6727	18.4853	19.0109	16.3548	17.2573	16.9479	16.1545	16.9118	19.3568	15.4743	18.8418
AT1G13410	4.75936	3.50972	4.32508	3.40659	3.87199	3.80161	4.08918	4.91883	5.54205	5.0496	4.35506	4.86795
AT1G13420	7.99102	7.01945	7.70219	4.23076	2.77397	4.0017	8.22763	7.14524	8.91299	7.01334	6.76424	4.5816
AT1G13430	2.29154	2.60204	2.78464	2.63736	2.25385	2.05087	2.51263	2.22642	2.79959	1.82347	1.62156	2.2908
AT1G13440	1089.13	1072.04	1021.61	875.053	896.396	921.291	950.02	935.095	994.313	766.558	829.221	846.909
AT1G13450	18.2736	23.3578	22.3364	23.6813	22.7119	25.4608	19.2142	22.989	25.0821	22.3959	20.3854	23.4234
AT1G13460	12.8679	13.3127	11.1386	12.5274	11.5004	12.1051	10.9866	14.0316	12.1125	11.9694	14.8257	11.7404
AT1G13480	5.52321	4.96202	4.38432	8.90108	10.229	11.705	3.0053	2.74419	4.6279	6.91983	7.45919	8.30415
AT1G13510	1.05764	0.786662	0.888715	1.70329	1.04024	1.00042	1.03461	0.776657	0.857019	0.701334	0.926608	1.66083
AT1G13520	8.75487	7.50355	5.27304	11.7033	11.7316	16.0068	6.05987	3.93506	4.4565	12.25	12.1386	14.7757
AT1G13530	2.7616	1.27076	1.3627	3.02197	1.84931	2.80119	1.08388	1.19087	1.08556	1.49618	2.68716	3.20712
AT1G13560	56.8185	61.8438	68.7865	62.857	66.344	64.5274	61.7811	68.0869	62.6766	65.2708	61.6657	61.9662
AT1G13570	13.7493	9.07687	9.9536	9.61536	8.66865	9.95422	10.0013	10.3554	8.91299	11.3149	12.3239	10.7668
AT1G13580	6.75711	6.17227	5.39153	5.71427	5.7791	6.25265	5.46866	5.59193	5.42778	5.23663	4.49405	6.12789
AT1G13590	7.63848	8.29021	5.92476	5.82416	5.7791	8.00339	4.58185	6.7828	6.39907	6.45227	6.76424	8.64777
AT1G13600	1.88024	2.17845	2.72539	1.97802	3.87199	2.20093	2.11849	1.55331	1.99971	1.49618	2.68716	1.54629
AT1G13620	1.5277	0.786662	1.06646	0.549449	0.751283	1.10047	0.739009	0.931988	0.228538	0.4208	0.833947	0.5727
AT1G13630	4.52433	6.17227	6.16175	4.83515	6.24142	5.40229	5.32086	5.54015	4.97071	5.75094	4.54038	4.18071
AT1G13635	3.29042	2.35999	1.65893	2.80219	1.96489	2.10089	1.87216	1.50154	2.17111	1.72996	1.66789	2.06172
AT1G13640	39.6026	42.2377	35.4301	42.6373	44.4413	40.6672	31.334	34.0176	32.2239	42.8281	42.3923	41.0053
AT1G13650	15.277	16.1568	17.8335	16.2637	22.2495	19.1581	18.2289	23.0926	15.3121	10.9408	14.8257	12.4849
AT1G13670	16.2758	15.0676	15.8784	14.4505	13.812	19.0081	12.3661	14.0834	14.7407	18.3282	10.8413	14.7184
AT1G13690	26.2059	27.1701	23.2251	22.5824	28.8377	24.1102	22.9093	24.387	22.9681	26.978	23.9065	21.0754
AT1G13700	2.93788	3.50972	3.7326	2.85714	3.12071	4.40187	1.97069	2.84774	4.68504	4.53529	5.05001	5.95608
AT1G13710	12.6329	13.9784	13.0345	11.7582	12.0205	10.5045	13.0066	12.9961	10.5128	11.1746	14.3161	13.9166
AT1G13730	70.1565	71.4047	71.2749	67.2526	70.7361	66.7283	56.7066	63.427	57.9345	56.2002	57.9593	55.781
AT1G13740	15.277	14.0389	11.9088	13.2417	14.5055	11.0047	11.8241	12.8407	13.8837	15.3826	16.123	14.8902
AT1G13750	5.58196	6.11176	4.56207	5.82416	3.75641	6.70284	4.48332	3.93506	4.85644	5.28338	5.00368	6.2997
AT1G13770	9.28369	9.50046	9.00564	8.51646	10.2868	7.50318	11.3315	8.49145	8.97013	9.21085	10.4243	8.93412
AT1G13780	4.23054	4.05434	3.02163	3.7912	3.52525	3.70157	3.89211	3.26196	5.08498	3.97422	5.00368	4.35252
AT1G13790	15.8058	17.7302	15.3451	12.4725	13.8698	11.5049	15.2728	17.2418	13.598	13.7461	14.5014	11.454
AT1G13800	3.64297	4.23587	3.67335	2.58241	2.5428	2.25095	3.59651	3.93506	2.68532	2.89885	3.38212	2.51988
AT1G13810	10.6351	11.1343	12.0273	9.45053	10.4602	9.95422	9.80418	9.83766	10.2842	10.4265	8.3858	10.3086
AT1G13820	32.8455	28.2593	31.2235	32.5823	33.7499	28.5621	39.4631	36.0887	34.2236	31.3262	35.1648	32.4721
AT1G13830	3.70172	5.3251	5.21379	3.90109	2.13827	3.50148	2.5619	2.69241	5.08498	3.17938	2.64083	3.66528
AT1G13860	11.6927	12.4051	12.0273	10.3296	9.13097	11.0047	14.8294	15.5331	12.6267	12.437	13.9918	10.7095
AT1G13870	20.3301	20.8163	21.0329	20.0549	20.3424	18.808	20.4952	20.6591	22.3968	21.6011	21.4973	22.8507
AT1G13880	28.0861	27.9568	33.4749	35.5494	29.5312	32.1136	28.7721	34.2765	34.8521	30.6717	34.2382	31.8421
AT1G13900	18.5674	17.6696	20.9144	19.1758	18.4931	19.6583	19.0172	20.7109	19.6543	22.77	23.5358	23.1944
AT1G13910	4.81812	3.32819	5.0953	5.05493	4.27653	3.85163	5.2716	5.12594	4.05655	4.90934	4.95735	5.78427
AT1G13920	4.93563	6.47483	4.62132	4.06593	4.39211	4.35184	4.08918	4.50461	4.57077	4.81582	6.2546	3.89436
AT1G13930	496.795	417.415	498.273	562.142	523.182	582.147	696.146	643.538	700.298	880.828	1032.66	971.586
AT1G13940	26.7347	29.4091	29.1498	24.9999	29.1266	27.2616	28.4765	27.4419	27.7674	26.2299	28.5858	25.027
AT1G13950	7.99102	9.62148	8.17617	7.96702	9.41993	7.50318	7.04522	6.31681	7.71317	6.17174	5.93029	7.10148
AT1G13960	22.0341	21.724	22.2179	26.1538	25.2547	25.6109	23.6975	22.0571	24.5107	26.1831	25.0647	26.1724
AT1G13970	3.99551	4.05434	3.02163	3.90109	2.83176	3.05129	3.30091	3.88329	3.65661	3.13262	2.50184	3.14985
AT1G13980	44.0094	39.0305	38.9849	39.0658	43.9789	39.5668	47.0502	42.3537	44.3364	40.7241	48.9249	41.2917
AT1G13990	17.7448	17.5486	18.0113	21.7582	20.747	23.1598	22.4659	26.1475	24.2251	28.3339	27.4276	32.4721
AT1G14000	63.5756	64.2037	60.3733	67.802	68.5401	68.0789	64.3923	69.8991	68.79	68.7775	68.6153	67.5214
AT1G14010	30.9065	28.7434	29.6831	25.4395	27.0462	28.8122	26.0624	28.0632	30.4527	28.6612	27.3349	30.4104
AT1G14020	20.4476	17.6696	20.5589	18.7362	19.5333	19.0081	20.101	22.5748	21.5397	20.1984	20.9877	20.159
AT1G14030	32.0816	29.1065	25.1802	27.3626	30.2825	26.4612	31.7281	30.3414	27.2532	31.747	34.4235	30.2958
AT1G14040	14.6306	15.6122	12.0865	11.7033	11.8471	12.8054	13.0066	13.0996	12.8553	15.1488	13.9918	16.4365
AT1G14060	55.8196	55.1269	48.8793	41.5384	47.6776	43.7185	45.0795	49.6543	48.1644	51.3376	40.9561	42.1507
AT1G14070	2.11527	2.72306	3.37712	2.36263	2.60059	4.0017	1.97069	3.21018	2.22825	2.19751	1.66789	2.74896
AT1G14080	8.22605	9.07687	9.30188	7.36262	6.4148	7.70327	5.37013	5.12594	5.942	5.8912	7.13488	5.78427
AT1G14090	6.52208	5.08305	5.62853	6.31867	6.87713	5.70242	5.61647	5.74726	5.42778	6.45227	6.34726	6.18516
AT1G14120	22.9742	32.3742	27.7871	27.6373	22.8852	22.6096	22.9585	25.0084	27.596	21.5543	16.401	21.2472
AT1G14130	13.1029	11.3763	14.9304	19.945	15.2568	14.8063	12.0705	14.7565	13.2552	13.0916	12.9725	13.6875
AT1G14140	15.5707	13.1312	13.8047	15.6044	10.9225	13.3557	11.5285	12.9961	13.1981	13.0448	11.9532	11.7404
AT1G14150	34.902	43.0244	41.7103	55.7691	55.6527	50.4714	37.1475	46.0299	44.9078	54.4235	49.3882	56.5255
AT1G14160	2.11527	2.78357	2.19216	3.46153	2.31164	3.60153	1.72435	2.4853	2.17111	2.66507	2.77982	3.32166
AT1G14170	15.6295	13.9784	13.9232	15.5494	12.714	16.3569	11.7749	17.4489	14.2836	15.8034	13.1115	16.4938
AT1G14180	8.69611	8.47175	7.5837	9.56042	10.9225	7.85333	8.4247	8.07723	7.48463	7.1536	8.47846	7.90326
AT1G14185	2.87912	2.17845	3.25862	2.36263	1.50257	1.95083	2.7097	2.53708	2.22825	3.03911	1.94588	2.80623
AT1G14190	3.878	4.96202	3.02163	2.52747	3.92979	2.55108	3.20237	3.52085	2.74246	2.80533	2.5945	3.32166
AT1G14200	10.1063	11.0738	12.3828	19.5055	18.6087	17.6575	9.55785	7.76657	11.5983	15.8969	14.0844	16.322
AT1G14205	3.93675	3.75177	3.08088	2.96703	2.60059	4.35184	2.90677	2.69241	2.74246	4.81582	4.95735	5.61246
AT1G14210	47.241	39.8172	36.852	37.1977	39.2979	37.0657	29.7574	33.914	38.8515	40.1163	35.5817	34.1329
AT1G14220	0.822605	0.786662	0.947962	0.274725	0.462328	1.10047	0.443405	1.19087	0.799884	1.02862	0.694956	0.5727
AT1G14230	16.7459	17.004	17.0041	17.967	15.7769	18.5078	18.6723	14.0834	18.1117	16.1774	17.0496	16.6656
AT1G14240	6.81587	7.68508	8.23542	3.2967	4.10316	5.05214	4.18772	4.71172	4.97071	4.90934	5.32799	6.18516
AT1G14250	9.04866	6.65637	10.7238	11.1538	11.7316	7.50318	27.3433	27.8561	15.3692	13.1383	20.8023	15.6347
AT1G14260	1.41018	0.665637	0.592476	1.0989	1.15582	1.50064	1.37948	1.60509	1.14269	0.981867	1.20459	0.85905
AT1G14270	45.1845	45.8079	53.3821	50.9889	53.2255	49.1208	55.8691	47.2725	50.1642	48.7193	51.2877	57.9573
AT1G14280	45.1845	43.2664	46.4501	52.3625	54.9014	48.2705	47.4936	47.8938	45.2506	36.5629	35.4891	39.9745
AT1G14290	22.9742	24.205	24.5878	24.2857	23.4631	22.8597	22.3181	24.4388	27.0247	24.2194	22.8872	27.2033
AT1G14300	21.0939	24.8101	20.4997	19.8351	20.4002	20.0085	21.7761	26.1992	21.8825	23.8921	21.9606	19.7582
AT1G14310	10.5764	10.7107	11.4348	11.8681	11.8471	13.5057	11.1837	10.6661	11.1984	10.52	9.35874	11.9694
AT1G14320	460.071	457.051	463.02	403.845	417.598	416.627	425.57	404.121	399.428	406.119	401.916	389.436
AT1G14330	17.8623	13.7363	11.5533	13.1318	11.2114	12.3552	12.6124	15.3778	13.7123	12.9513	14.8721	17.4101
AT1G14340	9.16617	7.7456	9.59812	7.14284	7.0505	9.35397	8.07983	6.47214	7.25609	8.08872	7.82984	7.10148
AT1G14345	82.143	83.7493	83.6577	87.6921	91.4253	92.5392	76.0194	81.2383	85.759	80.8404	76.1672	97.5881
AT1G14350	21.1527	22.2686	20.3219	22.2527	21.7872	23.4099	20.643	22.6784	19.4829	17.8606	18.0225	16.0356
AT1G14360	17.2747	19.606	17.6558	22.1978	21.2093	20.5087	21.9239	21.7464	21.7111	19.2633	21.8216	23.1944
AT1G14370	12.0453	8.89533	10.3683	14.5055	12.1361	14.156	9.06517	14.9118	12.7981	12.2967	10.934	14.432
AT1G14380	36.8997	36.3075	38.1555	32.8021	31.0915	35.0148	39.9557	38.0044	40.1085	36.9369	39.0565	37.2828
AT1G14390	3.52545	2.9046	3.67335	3.07692	2.88955	2.85121	3.20237	3.46907	3.54234	2.47805	2.54817	4.18071
AT1G14400	89.4289	87.7431	106.586	105.604	96.7999	100.142	96.3175	98.4801	101.071	110.904	93.6337	106.637
AT1G14410	30.4951	30.6798	30.0978	23.7912	26.2949	24.6605	29.0184	28.7881	24.2251	22.1154	29.5588	24.7406
AT1G14430	9.87126	11.4974	13.7455	16.3736	19.5911	16.0568	10.5925	10.3554	11.1984	13.1383	12.4629	13.1721
AT1G14440	36.6059	31.2849	34.0674	27.8021	34.2123	28.362	36.8026	33.3445	31.8811	33.6173	40.3074	32.7012
AT1G14450	53.4693	55.3689	66.3574	53.901	64.8993	60.7758	53.1101	51.4147	59.3628	67.9826	50.0831	64.3715
AT1G14460	22.5629	21.9055	19.9072	19.945	21.7294	20.9089	24.7322	21.0215	18.7973	18.4217	23.0262	21.8199
AT1G14470	3.23166	2.4205	2.4884	2.41758	2.71618	1.60068	3.74431	2.38175	2.39965	3.45991	3.10414	2.97804
AT1G14480	4.05427	5.08305	5.33229	4.78021	4.62328	4.55193	6.05987	3.26196	5.25638	4.72231	5.7913	4.63887
AT1G14490	1.5277	1.27076	3.37712	2.63736	2.5428	2.20093	2.31556	1.86398	2.05684	1.44942	2.40918	1.08813
AT1G14510	56.701	60.8756	60.1956	56.3186	59.4091	56.674	55.2286	56.5924	56.1062	56.7613	54.7162	56.4682
AT1G14520	4.75936	7.50355	7.34671	4.39559	5.08561	4.55193	10.7403	11.3392	8.62732	5.8912	7.27387	7.90326
AT1G14530	3.46669	4.29639	3.49561	3.90109	4.39211	4.65197	4.48332	4.09039	3.54234	4.48854	4.44772	3.32166
AT1G14540	9.16617	14.523	10.9016	28.956	26.6994	46.8699	11.9227	6.93814	11.2555	26.5104	23.2115	31.9567
AT1G14550	3.93675	5.08305	1.42194	9.34064	7.62841	14.5562	2.90677	0.828434	2.11398	6.21849	5.189	10.0795
AT1G14560	12.9854	11.6789	11.1978	10.3296	11.0959	10.4544	11.3315	11.8052	14.3408	11.3616	11.3509	12.4849
AT1G14570	49.2388	57.8499	59.9586	57.9669	65.1304	57.9246	62.126	57.2655	60.1627	65.2708	58.8859	60.2481
AT1G14580	15.4532	23.6604	30.157	24.8901	23.5787	24.7105	30.3486	28.581	24.7393	26.3234	24.9257	25.7715
AT1G14590	7.4622	8.59277	7.16896	7.19779	9.18876	7.70327	8.22763	8.33612	7.82744	9.02383	6.53258	8.81958
AT1G14600	3.17291	3.08614	2.31066	2.47252	3.52525	2.85121	2.46336	3.57262	2.85673	2.61831	3.1968	2.74896
AT1G14610	241.493	262.08	252.513	222.142	232.262	213.24	247.519	230.46	226.367	221.154	212.008	191.912
AT1G14620	36.6059	35.7024	36.5558	28.2417	27.7397	30.9131	29.4125	32.3089	30.6813	31.8873	33.1726	31.384
AT1G14630	6.81587	5.8092	6.93197	6.4835	6.58817	6.40271	4.58185	4.45283	6.05626	5.23663	5.97662	4.46706
AT1G14640	7.52096	5.62766	7.52445	7.25273	6.01026	5.30225	7.09448	7.76657	8.17024	7.90169	6.39359	5.32611
AT1G14650	92.3081	112.614	105.876	102.582	109.283	101.093	101.589	101.742	102.157	106.649	105.402	102.399
AT1G14660	5.34693	5.14356	5.80627	4.50548	4.16095	3.90165	6.25694	5.95437	6.39907	4.72231	4.7257	5.55519
AT1G14670	119.219	145.593	140.476	129.34	130.954	135.407	145.092	140.575	143.922	128.344	135.424	132.122
AT1G14680	3.05539	2.4205	2.42915	1.5934	2.02268	1.95083	2.75897	1.91575	2.79959	2.104	2.54817	1.88991
AT1G14685	38.9562	38.2439	48.1683	46.868	39.9336	42.8182	49.415	47.1172	45.5934	49.2804	51.0561	49.3095
AT1G14687	1.35142	2.23896	1.71818	1.20879	2.08047	1.70072	1.97069	1.44976	1.02842	2.15076	2.36285	1.20267
AT1G14690	39.7788	40.2408	42.0066	39.2856	39.3557	36.2654	39.3645	39.506	39.9371	38.3396	39.1492	37.3973
AT1G14700	26.9109	27.2911	29.2683	27.6922	27.3351	24.5604	25.7668	29.0987	28.7958	29.456	27.5203	31.3267
AT1G14710	127.445	123.748	141.898	127.198	126.1	121.451	134.401	128.614	136.952	128.999	119.996	110.76
AT1G14720	53.4693	63.054	65.1724	68.0218	68.5401	66.7283	68.9249	63.3234	65.7619	80.2793	74.8236	83.9579
AT1G14730	6.40457	6.89842	6.39874	5.93405	6.87713	5.85248	4.87746	4.91883	4.91357	6.26525	5.60598	5.727
AT1G14740	58.2287	61.6622	65.1132	65.7141	66.5174	66.7283	59.0222	61.6148	66.1047	67.1878	62.6387	70.0412
AT1G14750	1.58645	2.66255	1.95517	2.25274	1.50257	3.05129	2.51263	2.01931	1.99971	2.57156	2.54817	1.83264
AT1G14770	9.45996	7.2615	7.4652	6.70328	6.87713	8.35354	8.1291	7.66302	8.74159	6.59254	7.41286	6.64332
AT1G14780	2.93788	3.99382	3.67335	4.17581	4.21874	6.40271	3.69504	3.77973	5.08498	4.39502	5.46699	4.40979
AT1G14790	7.40345	6.47483	6.39874	7.03295	7.6862	7.35312	8.1291	6.88636	6.62761	6.17174	8.29314	6.81513
AT1G14810	113.578	109.83	104.217	97.9119	105.584	100.693	109.423	112.408	102.785	106.416	105.17	108.928
AT1G14820	10.4588	10.4687	6.69498	9.89009	10.1134	8.30352	9.80418	11.2356	10.2271	9.35112	9.77571	9.67863
AT1G14830	91.1329	101.903	94.5592	90.6591	85.0683	97.4913	101.934	102.26	99.5856	90.5188	88.4447	92.262
AT1G14840	38.7212	41.9957	38.274	40.2746	39.9914	34.4146	42.6162	43.907	39.3086	34.5524	39.2882	34.0757
AT1G14850	59.9914	54.5823	59.7809	52.912	55.1904	54.7732	62.7665	55.9711	56.8489	54.8443	60.4148	58.4727
AT1G14860	7.57972	4.41741	4.91755	3.62637	2.88955	4.15176	2.80823	4.34928	4.6279	5.14311	4.07707	6.18516
AT1G14870	65.9259	57.0633	60.0771	83.0767	79.636	122.252	46.4097	41.577	55.192	81.869	75.1479	99.4208
AT1G14890	9.87126	12.8892	15.6414	18.1868	18.8399	17.2573	14.2382	13.0996	16.3405	18.2347	15.2427	15.9783
AT1G14900	44.8907	52.5853	56.3445	47.857	52.9365	46.9699	48.5775	44.5801	48.6215	48.7661	51.3804	47.6487
AT1G14910	34.8432	33.5844	40.1106	37.3076	38.9511	38.6664	45.0795	43.441	40.737	42.4073	40.7707	40.0317
AT1G14920	31.6115	36.1259	40.8216	38.4065	37.5063	32.0636	49.8092	44.9943	40.2799	42.7814	41.6973	48.2214
AT1G14960	1.939	1.99691	1.00721	0.824174	0.866865	1.40059	2.01996	1.08732	1.6569	1.6832	1.0656	1.77537
AT1G14970	10.9289	11.7999	14.1602	13.5165	12.5406	10.1043	12.169	12.6336	11.5983	12.0629	11.9532	10.9958
AT1G14980	228.978	210.644	183.371	191.483	216.312	200.985	171.647	187.33	175.517	186.508	171.422	174.903
AT1G14990	8.87238	10.5897	16.1746	11.4835	11.5004	11.855	12.169	10.2001	12.6267	10.6603	10.0074	11.5685
AT1G15000	26.4409	25.2337	30.394	26.3186	29.6468	26.061	34.0929	28.4256	30.2813	30.3911	29.9758	29.9522
AT1G15010	4.81812	2.60204	2.72539	4.78021	5.49014	5.6524	6.10914	10.6661	6.79901	4.95609	4.44772	5.49792
AT1G15020	14.5131	16.883	18.4853	13.6263	15.2568	14.3561	14.7309	14.5494	14.1694	16.0372	14.6867	15.5774
AT1G15030	30.4364	29.3486	36.852	33.956	33.1142	34.1145	35.4724	30.9109	35.1949	31.373	34.4698	35.6792
AT1G15040	6.75711	3.81229	3.43636	5.05493	6.29922	5.50233	4.97599	4.91883	6.34194	6.77956	6.81057	6.81513
AT1G15060	14.5719	14.8861	16.7671	20.3296	19.7645	18.1577	18.5738	16.9829	14.455	16.4112	19.2734	14.6611
AT1G15080	5.17066	4.90151	5.62853	4.23076	3.98758	4.15176	6.05987	5.12594	5.48492	5.37689	6.11561	5.66973
AT1G15100	24.3256	26.2624	22.5733	25.2197	26.6416	23.4099	16.3567	21.7982	24.5107	23.2843	20.1537	18.3264
AT1G15110	15.747	15.3702	13.0937	14.2307	15.8347	13.7058	15.9626	14.4976	13.1981	15.6631	14.2234	14.9475
AT1G15120	71.0378	71.1022	67.3646	56.5383	59.5247	73.3311	57.4949	61.0452	64.8477	59.1926	51.6121	71.1866
AT1G15125	35.6071	34.2501	36.9705	74.8899	69.5803	61.1759	43.3059	52.0878	48.7929	108.707	104.243	109.271
AT1G15130	57.4648	61.1781	64.3429	66.7031	66.5174	68.7291	69.4668	62.5986	67.5331	75.2765	70.7465	73.4202
AT1G15140	89.1939	102.206	105.935	103.351	105.7	93.1895	120.458	113.754	116.555	115.72	107.162	111.791
AT1G15150	1.05764	0.24205	0.592476	0.21978	0.693492	0.450191	1.18241	1.24265	0.971288	0.607823	0.185322	0.74451
AT1G15165	3.76048	5.44612	3.49561	3.7912	5.20119	3.60153	3.89211	3.77973	3.82802	4.53529	5.05001	4.69614
AT1G15170	8.51984	12.5261	12.679	12.1978	11.9627	11.905	12.1197	12.6336	13.9408	13.7929	12.5555	14.8902
AT1G15175	0.763848	0.847175	1.00721	1.20879	0.866865	1.10047	0.739009	0.983766	1.3141	1.72996	1.85322	1.66083
AT1G15180	23.3267	25.5968	29.9793	27.6922	30.7448	28.262	33.0583	26.8723	27.8817	35.4875	32.8019	34.8202
AT1G15200	104.588	106.018	98.9435	96.0437	98.5336	87.9373	94.7409	98.1694	92.7294	93.7449	96.9232	80.808
AT1G15210	81.4379	87.6221	76.5479	58.7361	59.0624	76.8826	62.9635	69.1225	75.0748	60.8758	67.0864	70.1558
AT1G15215	9.28369	8.41123	9.47962	7.25273	7.45504	8.30352	9.95198	6.36859	7.82744	10.0525	7.73717	9.27774
AT1G15220	3.878	3.81229	3.67335	4.12087	4.4499	4.40187	4.08918	4.60816	2.85673	3.03911	3.6601	4.0089
AT1G15230	17.216	15.5517	15.8784	15.4945	17.0483	15.5566	17.8347	14.7047	15.1407	18.7957	18.1615	15.9211
AT1G15240	36.0771	35.8234	37.1483	39.3955	38.8355	38.9665	42.7147	38.3669	37.4803	41.4722	38.7785	36.2519
AT1G15250	38.9562	32.6767	30.631	30.6593	30.976	25.3107	25.2248	27.3383	27.9959	26.5572	25.3891	28.0623
AT1G15260	54.2919	62.0253	68.4903	69.6152	75.0705	66.8784	65.6732	62.961	69.2471	71.349	68.1057	74.6801
AT1G15270	184.851	168.043	148.475	144.121	125.753	154.465	149.23	149.895	153.749	151.862	134.868	169.233
AT1G15280	89.1351	97.9092	104.335	107.802	117.258	107.095	99.2735	95.3735	90.7297	111.465	96.5525	104.346
AT1G15290	152.828	164.775	158.784	160.714	172.102	161.418	166.917	169.881	146.95	133.861	141.817	131.091
AT1G15300	5.22942	6.41432	5.68777	3.95604	6.06805	4.90208	5.51793	4.2975	5.19925	5.61067	5.46699	5.1543
AT1G15310	8.46108	11.1948	9.24263	8.73624	8.37969	8.30352	8.22763	9.68232	10.2842	8.8368	8.29314	9.10593
AT1G15340	239.143	241.445	234.206	251.758	284.678	246.354	209.435	230.822	211.798	231.721	237.165	201.533
AT1G15350	14.3956	18.4563	18.663	17.967	16.9905	18.3578	17.3421	17.0347	21.3112	20.3854	20.8487	18.8418
AT1G15370	44.7145	46.5341	46.3317	46.9779	52.3008	46.8198	42.961	46.0299	43.1937	45.1659	43.5969	46.1024
AT1G15380	22.3866	26.444	24.0545	31.2087	32.5941	36.4154	14.5338	18.4327	27.1389	23.0505	19.2734	24.2252
AT1G15390	20.9764	17.4276	16.1746	17.0879	16.9905	17.2573	19.1157	18.4844	17.2546	17.9541	20.3854	15.5774
AT1G15400	23.268	24.8101	23.5213	29.3406	30.1091	26.5613	25.3234	24.387	27.1961	28.0066	25.1574	28.8068
AT1G15410	20.5064	24.1445	21.6846	28.2417	29.4156	26.8114	23.0078	27.5972	23.4252	27.165	24.0918	28.5777
AT1G15415	2.7616	1.75486	1.30345	1.70329	1.2714	1.45061	1.52728	4.19395	1.59977	1.6832	2.50184	1.94718
AT1G15420	53.4693	48.5915	41.1771	38.0768	41.3783	41.2175	39.0197	39.4542	41.2512	40.163	38.4079	35.5647
AT1G15430	10.5764	9.86353	12.0865	14.3406	11.4426	10.6545	10.3461	14.0316	11.6555	9.67841	11.2583	10.1368
AT1G15440	76.2673	86.8354	82.532	72.857	77.6133	73.8313	82.3748	80.0992	78.7314	72.6582	80.1052	70.3276
AT1G15460	0.352545	1.21025	0.888715	1.5934	1.15582	1.25053	0.788276	0.673103	1.14269	1.02862	0.880277	0.51543
AT1G15470	14.1606	12.163	12.0865	11.4835	12.3673	13.8559	13.3022	13.9798	14.855	12.2967	13.9454	13.5157
AT1G15480	28.9087	27.5332	29.3276	23.2967	23.4053	23.4599	27.2941	26.4063	27.6531	28.0533	27.8446	27.8332
AT1G15490	14.043	14.0994	15.7006	13.1868	13.1186	14.106	14.386	12.9443	15.3121	13.6526	12.6482	13.4012
AT1G15500	221.575	238.238	230.059	221.703	232.782	236.9	238.995	223.056	212.483	263.187	246.339	248.896
AT1G15510	24.2081	26.9886	26.1282	23.5164	23.5787	22.5596	26.7028	23.2479	25.0249	26.7909	27.3813	26.6878
AT1G15520	15.1594	13.2522	10.8423	21.4285	9.82446	14.7563	9.55785	13.5656	11.6555	6.312	12.3239	6.70059
AT1G15530	13.338	11.9815	12.0273	15.989	17.3373	15.4566	14.5338	12.6854	15.5406	19.6373	15.8913	18.8418
AT1G15550	12.6916	12.8286	12.6197	11.1538	10.7491	11.1047	10.0505	10.0448	11.8269	12.0162	10.934	11.1104
AT1G15570	15.6883	15.3702	17.5965	16.6483	17.8574	14.8063	17.1943	16.9829	16.6833	15.5696	15.7987	14.8902
AT1G15660	31.3178	34.0685	31.6975	28.2417	27.5663	28.5621	29.9545	32.9303	28.0531	24.8272	29.0028	25.3133
AT1G15670	21.5053	22.2686	23.3436	27.8021	24.5612	28.9623	22.9093	20.7626	24.0537	27.4455	25.528	27.9478
AT1G15690	555.846	592.478	563.504	650.768	658.181	674.886	617.171	573.328	566.032	646.115	664.007	661.011
AT1G15700	6.11078	6.41432	6.45799	5.71427	6.87713	7.95337	7.39009	7.09347	6.51334	5.93796	6.39359	6.75786
AT1G15710	17.6273	20.7558	24.2915	22.1428	22.3073	22.2094	27.1955	21.5393	26.4533	22.1154	23.4895	17.8682
AT1G15720	4.99439	4.65946	3.91034	5.21977	4.4499	3.3014	5.07453	3.93506	4.39936	3.64694	3.98441	3.83709
AT1G15730	42.3642	47.0787	45.9762	44.0109	48.0821	44.819	39.5123	40.4379	36.4519	42.1268	42.8556	44.4988
AT1G15740	19.9188	19.4245	19.9665	23.4615	24.2144	22.0093	20.9386	18.4327	21.3683	22.5829	27.4739	24.8552
AT1G15750	148.48	151.947	153.155	160.824	167.594	156.416	152.137	147.513	140.951	148.262	151.871	151.766
AT1G15760	1.939	3.3887	1.54044	1.31868	2.13827	2.20093	2.5619	2.64063	1.42836	2.33778	1.76055	2.23353
AT1G15780	55.4083	67.5924	79.2733	74.6152	73.7413	72.4807	81.291	74.3002	75.5319	78.5961	83.6264	73.8783
AT1G15790	3.878	3.32819	3.37712	3.7912	3.75641	4.90208	3.05457	3.57262	3.19954	4.25476	3.84542	3.20712
AT1G15800	5.17066	4.41741	5.15454	5.76922	5.66352	8.10344	4.43405	4.55639	5.02784	6.40551	6.62525	4.86795
AT1G15810	51.8241	53.372	57.8849	47.1428	50.3937	52.4222	51.2872	45.5121	48.6787	51.7584	47.674	46.8469
AT1G15820	1246.78	1147.68	1221.75	1498.07	1549.49	1319.71	1537.48	1546.95	1487.61	1401.55	1334.45	1440.46
AT1G15830	7.52096	6.53535	4.32508	8.07691	8.20632	7.5532	8.37543	8.28434	7.65603	8.50952	6.06928	8.53323
AT1G15860	25.3245	29.4091	23.9953	21.0989	22.6541	23.4099	22.3673	22.4713	25.1963	23.9856	22.6556	25.4852
AT1G15870	8.34357	8.47175	7.52445	4.61537	6.35701	6.40271	6.84815	7.61124	7.14182	8.55627	6.76424	6.75786
AT1G15880	19.5075	17.9722	17.715	17.3077	17.3951	18.958	17.145	17.5007	19.5972	19.1698	20.2464	18.7846
AT1G15885	2.29154	1.75486	2.36991	1.31868	1.9071	2.40102	2.01996	2.07109	1.25696	2.19751	2.08487	2.51988
AT1G15890	1.46894	2.29947	1.77743	3.18681	3.23629	1.55066	2.01996	2.38175	2.34252	3.17938	1.99221	4.23798
AT1G15910	31.6115	30.8614	28.4389	28.3516	29.6468	29.3624	31.8759	27.5972	26.9675	29.7833	32.0606	25.3133
AT1G15920	13.9843	14.8861	17.1818	16.923	15.199	17.2573	14.4846	13.8763	14.6836	16.6917	13.2968	16.0356
AT1G15930	235.148	245.802	276.983	214.56	256.823	241.302	227.762	228.648	219.111	201.517	212.101	220.776
AT1G15940	60.4027	66.2006	55.3373	53.6812	61.9519	51.5719	53.2579	54.6767	48.5644	44.5113	53.0483	36.7674
AT1G15950	86.8436	88.5298	95.4479	99.3954	102.579	106.645	92.7702	91.2313	91.1868	87.5264	75.6112	85.5041
AT1G15960	9.87126	9.07687	10.4276	10.6044	9.70888	9.05384	10.9866	8.28434	7.19896	7.71467	8.15415	5.95608
AT1G15970	12.1628	12.6471	10.7238	12.4725	12.3095	12.8554	11.2329	11.8052	10.9698	12.9045	13.7601	10.9958
AT1G15980	125.271	131.312	141.306	183.022	173.2	165.52	117.355	129.339	136.095	145.597	131.486	159.211
AT1G16000	41.1303	39.2121	38.037	34.3406	33.172	36.2654	31.9252	33.1891	34.5664	34.2718	33.9602	34.9347
AT1G16010	24.5606	28.8645	32.7639	29.0659	26.9884	31.0632	33.551	28.9434	26.5676	32.6822	30.4854	28.9214
AT1G16020	20.8589	22.5712	16.4116	20.5494	20.169	20.9589	18.2781	19.3129	17.5403	20.3854	19.5514	21.1326
AT1G16030	6.93339	7.62457	6.221	12.8022	7.0505	9.80416	8.32616	11.1839	7.65603	6.49903	7.73717	5.38338
AT1G16040	9.98878	8.59277	6.45799	8.02196	7.74399	6.40271	8.17836	9.21633	7.48463	9.35112	7.04222	9.10593
AT1G16060	9.10741	9.1979	7.87994	5.82416	6.4148	6.55278	6.74961	8.43967	6.79901	5.0496	5.46699	4.81068
AT1G16070	4.11303	3.26767	3.8511	2.30769	3.23629	4.10174	2.21703	2.17464	3.19954	2.9456	2.50184	1.94718
AT1G16080	82.4955	75.6406	80.9915	86.813	91.0786	82.585	83.9021	84.7074	78.103	82.9444	74.0823	77.7727
AT1G16090	2.82036	2.23896	2.07367	3.24175	4.16095	2.55108	3.25164	2.69241	2.05684	3.08587	3.1968	2.00445
AT1G16110	2.7616	1.99691	1.95517	2.47252	2.31164	2.70115	2.7097	2.38175	2.22825	3.50667	3.15047	3.66528
AT1G16130	3.878	2.78357	1.89592	4.34065	4.56549	6.00254	2.46336	2.79597	4.11369	4.25476	4.86469	6.2997
AT1G16140	0.646333	0.9682	0.296238	0.934064	1.09803	1.85078	0.591207	1.29443	1.77117	1.16889	0.926608	0.91632
AT1G16150	1.23391	1.39179	0.770219	1.0989	0.693492	1.10047	0.492672	0.931988	0.857019	0.935112	0.926608	0.97359
AT1G16170	12.3391	11.1948	11.4348	7.96702	8.61085	9.75414	10.9866	11.391	11.3126	9.77192	9.59039	11.454
AT1G16180	70.274	76.7903	72.5191	84.5053	80.6184	82.0348	75.2311	72.6951	73.5893	85.3757	95.3479	82.1252
AT1G16190	40.4252	50.5884	49.7088	40.934	43.3432	41.4176	42.6162	45.6157	45.5934	44.2308	40.3538	40.9481
AT1G16210	72.2717	72.4939	66.3574	71.9229	79.2892	71.7304	71.9794	70.3133	68.6758	75.0427	69.0323	75.7682
AT1G16220	6.6396	7.20098	7.34671	4.83515	5.1434	5.05214	6.50328	6.00615	5.31352	5.93796	6.16194	4.52433
AT1G16240	29.555	26.565	26.9577	30.2747	30.8026	33.114	27.3433	28.8399	28.6816	29.3157	28.4469	33.8466
AT1G16250	4.99439	4.11485	5.03605	6.53845	4.21874	5.35227	4.63112	4.81527	4.11369	5.37689	5.88396	6.07062
AT1G16260	11.9865	11.6789	11.968	16.7582	15.2568	14.106	10.9866	14.2387	11.5412	11.0343	11.3046	11.6258
AT1G16270	57.0535	61.8438	62.8617	60.4394	64.2636	65.978	62.5201	52.7091	57.7059	59.7069	64.4919	55.2083
AT1G16280	26.6759	28.2593	30.7495	26.4285	25.1969	26.8114	27.6882	28.581	30.1099	27.3988	24.5551	23.8243
AT1G16300	24.2081	22.5106	18.6038	14.6703	14.9679	15.8067	14.5338	16.9829	15.712	14.4942	15.6597	15.0047
AT1G16310	4.87687	4.17536	4.73981	4.56043	5.25898	3.75159	4.23698	4.45283	4.17082	5.56391	4.2624	3.95163
AT1G16320	31.1415	36.247	37.3853	46.0439	43.9789	42.9182	31.9744	34.7425	31.8811	35.4875	35.6281	37.2255
AT1G16330	6.6396	7.50355	6.63574	6.15383	6.58817	6.45274	6.15841	5.38482	5.54205	6.12498	7.45919	4.0089
AT1G16340	11.0464	12.9497	14.5157	13.5165	12.1361	13.2556	12.908	12.2712	12.0554	14.354	15.7523	13.2866
AT1G16350	122.686	127.984	122.939	115.824	119.916	122.802	132.923	122.401	129.924	125.398	122.915	117.003
AT1G16370	3.11415	3.02562	3.37712	4.67032	3.29409	3.15134	3.25164	3.6244	4.4565	3.03911	3.28946	4.86795
AT1G16390	16.6284	19.4245	20.7367	26.4285	26.5838	22.5095	19.2635	23.9728	25.1392	22.1154	19.4124	26.9169
AT1G16400	103.296	107.41	102.261	78.3515	73.9724	74.8317	78.7783	86.9856	92.7865	70.6477	64.1676	66.605
AT1G16410	176.625	140.752	120.273	83.6262	71.6608	72.8309	185.442	188.365	148.264	78.5026	86.5452	57.9573
AT1G16420	1.23391	1.08922	0.770219	0.494504	1.15582	1.05045	0.443405	0.414217	0.799884	0.748089	0.694956	0.51543
AT1G16430	4.11303	3.99382	3.55486	4.78021	4.73886	4.35184	2.66043	3.57262	4.34223	3.50667	4.16973	3.49347
AT1G16440	0.998878	1.14974	0.829467	0.769229	0.288955	0.800339	0.788276	0.828434	1.02842	0.748089	0.833947	0.97359
AT1G16445	6.69836	5.3251	4.79906	4.78021	4.85444	5.60237	4.58185	2.74419	4.74217	5.79769	5.09634	4.86795
AT1G16460	32.5517	32.5557	32.7639	31.6483	32.3629	32.6138	34.2407	34.846	33.2523	35.0667	34.2845	40.3181
AT1G16470	48.2399	38.3044	40.9994	36.0439	36.4083	38.6164	43.5522	42.7679	42.2796	46.3348	38.0372	43.2389
AT1G16480	4.99439	4.3569	4.68056	4.23076	3.23629	3.65155	5.12379	4.81527	4.05655	3.92747	4.35506	2.69169
AT1G16500	5.58196	3.57024	5.15454	6.64834	6.24142	5.05214	6.40474	5.4366	5.14211	5.23663	4.63304	3.72255
AT1G16510	2.05651	1.57332	2.78464	3.13186	2.65838	3.25138	2.61116	2.38175	3.19954	2.104	2.96514	2.80623
AT1G16515	0.646333	0.665637	0.533229	1.0989	1.04024	0.950403	1.42875	0.72488	1.08556	0.654578	1.11193	0.68724
AT1G16520	19.5663	26.565	24.41	20.1648	21.1515	19.9084	20.4952	20.4002	21.9397	22.8167	21.2193	16.4938
AT1G16530	1.17515	1.57332	2.36991	1.81318	1.15582	1.20051	0.88681	0.880211	1.94258	1.16889	1.01927	1.31721
AT1G16540	8.63735	11.3763	10.7238	12.4176	10.4602	13.2056	10.5432	12.0123	10.5128	10.5668	11.7216	11.1677
AT1G16550	5.99327	6.17227	5.92476	5.71427	4.91223	6.55278	5.81353	5.85082	4.85644	4.44178	5.00368	4.46706
AT1G16560	40.4839	32.6162	39.0442	35.6043	32.9409	35.5151	34.3885	36.3993	39.08	36.8902	34.2382	39.23
AT1G16570	13.573	13.6153	14.3379	12.2527	11.2692	11.0047	11.1344	11.1839	12.741	12.1565	13.8528	13.6303
AT1G16590	3.52545	3.75177	4.91755	3.90109	3.69862	3.45146	3.0053	3.10663	2.68532	4.44178	2.87248	3.83709
AT1G16610	87.7837	110.919	126.908	108.296	114.888	110.247	105.58	97.5999	100.728	109.502	106.189	105.033
AT1G16630	21.6228	20.6348	18.426	15.8241	14.6789	12.4553	15.1743	16.5687	13.7694	13.3721	17.1886	12.943
AT1G16635	0.822605	1.02871	1.48119	0.439559	1.09803	0.500212	0.936078	0.517771	0.685615	0.561067	0.648625	0.62997
AT1G16640	5.1119	2.54152	2.66614	2.47252	3.00513	3.20136	2.01996	2.69241	3.59948	2.75858	2.82615	1.94718
AT1G16650	10.7526	13.4943	12.3235	11.7033	12.0205	12.4053	12.0212	11.9605	11.0841	14.728	13.1578	12.1412
AT1G16670	10.3413	10.2266	13.39	13.0769	11.2114	12.2552	11.0851	11.9087	11.4269	14.0734	11.9996	12.7712
AT1G16680	24.5019	23.4788	25.0025	22.3076	24.2144	26.6113	23.8453	22.1606	20.1114	22.0219	26.3157	21.1326
AT1G16690	9.4012	9.01636	10.6053	11.2637	9.82446	9.9042	11.5778	10.2519	11.5983	9.81867	12.3239	9.44955
AT1G16700	37.8398	35.7629	36.9705	36.2637	35.1369	33.5642	33.7481	35.5191	35.7662	37.1239	31.2267	33.732
AT1G16710	48.6512	45.2633	40.4069	51.4285	47.2152	44.919	48.4297	46.5994	46.2219	43.9502	46.979	38.5427
AT1G16720	98.4188	103.779	121.161	161.703	180.25	166.821	102.969	110.544	122.325	151.956	120.088	138.593
AT1G16730	3.70172	2.84409	3.31787	5.32966	6.64596	4.75201	4.38478	3.83151	3.19954	3.03911	2.31652	2.40534
AT1G16740	76.5023	75.3985	69.2012	67.9669	70.9095	69.1293	66.363	70.9865	66.9617	72.8452	68.152	66.4332
AT1G16750	11.1052	10.6502	10.0721	8.73624	9.70888	8.30352	12.7109	9.83766	8.68446	9.25761	10.517	9.56409
AT1G16780	16.9809	16.7014	18.6038	14.945	14.8523	15.7567	18.7708	19.9342	17.3689	16.645	17.6982	17.2955
AT1G16790	13.9843	14.0389	16.2931	13.5714	13.2919	13.3056	15.7163	13.8245	15.7691	13.5124	13.8991	15.1766
AT1G16800	14.4543	18.8194	16.2931	18.7912	21.0359	18.1077	18.4259	18.8469	15.1407	16.645	16.7716	14.8329
AT1G16810	63.9869	60.815	51.3677	51.3186	53.4566	54.223	53.0116	54.9355	56.449	52.5065	50.0831	55.5519
AT1G16820	0.117515	1.33127	0.533229	1.15384	0.809074	0.40017	1.13315	1.44976	1.08556	0.794845	0.972938	1.31721
AT1G16825	2.58533	3.14665	4.08809	4.45054	5.08561	3.25138	3.59651	3.21018	4.22796	4.44178	3.98441	4.5816
AT1G16830	5.81699	5.74869	6.16175	3.84615	6.18363	5.80246	4.28625	4.55639	6.45621	5.61067	5.65231	5.44065
AT1G16840	22.3279	23.6604	21.0329	27.5824	25.4858	28.8622	26.0131	23.8175	27.4246	29.5028	28.7712	32.8157
AT1G16850	2.17403	5.50664	3.91034	2.25274	1.38698	2.95125	3.59651	3.98684	3.94229	3.97422	3.24313	3.77982
AT1G16858	18.7436	18.9404	15.9969	17.7472	15.5458	17.7575	19.4606	19.7271	20.5684	18.6087	14.9184	17.2383
AT1G16860	17.216	18.5168	16.2339	17.967	16.2971	16.8571	18.1796	19.9342	18.3973	18.9828	15.4743	18.8991
AT1G16870	52.588	46.2315	49.7088	42.5274	45.1347	44.1187	49.3658	49.8096	45.5363	46.288	47.9056	47.8777
AT1G16880	235.206	226.014	222.356	258.955	269.248	258.66	198.301	215.03	223.853	255.706	250.972	265.103
AT1G16890	68.9813	62.5094	57.9442	62.0878	58.0221	59.5252	60.648	55.1426	54.1636	62.1382	60.7855	59.2172
AT1G16900	19.7425	21.2399	22.1586	18.9011	19.2444	19.1081	19.5591	20.5037	19.5972	19.2165	19.9221	22.049
AT1G16905	1.35142	2.54152	1.42194	1.37362	1.79152	1.70072	1.13315	2.12286	0.799884	1.07538	1.99221	1.08813
AT1G16916	5.17066	2.96511	2.13291	3.13186	2.88955	2.6011	1.92142	3.10663	2.62819	2.29102	2.45551	2.74896
AT1G16920	38.7212	41.5116	39.5182	34.6703	39.1245	37.6159	37.3446	36.5547	37.4803	38.7136	36.184	35.4501
AT1G16930	3.46669	3.75177	2.42915	2.80219	3.1785	2.30098	4.48332	3.31374	3.94229	2.47805	3.70643	3.26439
AT1G16960	5.75824	3.69126	3.61411	3.90109	3.8142	4.50191	4.28625	3.72795	4.51363	3.31965	4.30873	4.12344
AT1G16970	18.0973	17.5486	16.2931	16.3736	16.5282	17.2573	19.1157	17.9149	16.6262	16.5982	22.0533	19.1282
AT1G17020	6.99214	11.1343	13.5677	7.96702	11.9049	8.20348	12.7109	12.9443	11.484	10.2862	10.795	9.96498
AT1G17030	1.58645	1.57332	1.48119	0.824174	1.61815	1.25053	1.37948	1.19087	1.25696	1.72996	1.48257	0.97359
AT1G17040	8.81363	5.62766	6.10251	8.35163	7.28166	8.10344	6.55254	7.14524	6.79901	6.68605	6.2546	8.36142
AT1G17050	22.3866	23.1158	24.8248	26.2637	30.687	30.0627	21.0864	22.0571	21.0255	16.5047	17.6055	17.8682
AT1G17060	7.4622	8.35072	7.76144	9.94503	7.62841	9.45401	7.48862	8.90567	7.82744	7.9952	7.45919	6.35697
AT1G17070	23.503	20.0296	16.5893	19.5604	21.3249	20.9089	20.84	20.8144	20.0542	20.4322	19.3661	18.67
AT1G17080	17.686	15.3097	12.8567	14.3406	16.875	15.8067	14.5338	15.1189	13.7694	14.9618	15.706	17.6964
AT1G17090	2.23279	1.4523	0.770219	0.879119	0.866865	1.10047	1.67509	0.931988	0.857019	1.35591	1.25092	1.25994
AT1G17100	62.2242	60.0889	68.9642	83.2965	84.5482	90.7385	69.0234	61.8219	66.7903	69.432	61.2024	64.257
AT1G17110	48.8275	57.7289	57.1147	55.4394	60.5071	53.8228	55.672	59.2848	50.7926	55.4521	58.8396	50.2831
AT1G17120	11.2227	7.62457	10.3091	11.1538	10.5757	11.905	10.9866	9.99299	9.4272	9.25761	10.0074	10.4231
AT1G17130	58.0524	61.9648	66.1796	59.7251	60.3916	56.0237	58.3324	61.1488	57.8202	58.351	57.8203	56.6973
AT1G17140	65.3971	56.6397	57.7072	67.1977	69.3492	64.4273	62.126	66.1194	57.6488	56.9951	55.7355	53.3757
AT1G17145	14.2781	12.8892	15.6414	14.8351	15.3146	14.9563	15.5192	15.8438	13.1981	14.0267	14.8721	15.1193
AT1G17147	2.46782	3.02562	2.19216	5.16482	3.06292	3.90165	2.01996	2.4853	2.91386	3.74045	3.52111	5.95608
AT1G17160	15.3357	17.1855	15.2859	19.6153	13.0608	18.958	19.8054	17.1382	19.7686	18.562	16.6789	18.3837
AT1G17170	65.2208	60.815	58.2404	69.5053	47.1574	58.5748	54.9822	92.9917	69.4185	63.7746	69.3566	63.5697
AT1G17180	11.0464	13.2522	7.70219	6.15383	4.10316	5.50233	8.91737	9.88943	7.42749	7.43414	8.01516	8.0178
AT1G17190	10.5176	10.2871	8.65015	9.34064	8.43748	10.0543	9.65638	10.7179	8.68446	10.0057	7.36653	9.33501
AT1G17200	46.3009	49.1361	44.8505	59.1757	64.6103	55.7736	45.6215	49.9132	47.3646	65.7851	68.152	53.8911
AT1G17210	67.9824	66.7453	58.0627	66.4834	71.4874	68.5291	65.9688	62.961	61.7625	62.1849	65.7428	66.4905
AT1G17220	383.217	412.15	409.994	473.79	493.939	461.196	434.241	417.997	423.481	484.668	422.811	453.235
AT1G17230	13.808	11.9815	10.1313	10.5494	11.4426	9.70411	13.5485	11.6499	13.1981	12.9513	14.3624	10.3659
AT1G17255	1.35142	2.60204	2.31066	2.1978	2.60059	2.351	2.75897	2.84774	2.74246	2.85209	2.36285	2.74896
AT1G17260	0.998878	0.907687	1.3627	1.04395	0.982446	1.45061	1.28095	1.08732	1.59977	1.2624	0.833947	0.97359
AT1G17270	4.52433	4.78049	5.98401	4.99999	5.31677	5.55235	5.22233	4.40106	6.22767	4.81582	4.7257	3.95163
AT1G17280	21.0352	26.2624	24.0545	26.0439	23.9833	23.0098	22.9585	25.9403	23.8823	21.9751	25.4354	27.4323
AT1G17290	142.663	143.717	125.072	155.604	148.176	154.315	159.971	161.804	157.12	163.317	165.724	168.259
AT1G17330	14.3368	18.1537	16.1154	18.0219	22.7696	21.4591	14.386	17.8631	14.5122	18.3749	18.7638	17.7537
AT1G17340	22.3279	25.0522	28.4389	29.2856	26.1215	29.1624	25.619	26.7688	25.1392	28.9417	28.3079	29.9522
AT1G17345	1.29267	1.33127	2.4884	2.08791	1.73373	2.00085	1.37948	1.96753	1.71404	2.80533	1.85322	2.2908
AT1G17350	8.10854	6.2933	6.99122	6.37361	5.25898	6.20263	5.81353	5.17771	5.59919	6.12498	6.34726	5.44065
AT1G17360	50.7665	50.5884	46.8056	54.3955	59.3513	53.4727	40.9411	50.7416	46.9075	33.103	40.1221	31.6703
AT1G17370	61.6366	70.134	70.7417	70.5493	76.9198	68.9792	63.4562	61.3559	63.7051	64.0084	62.0364	66.5478
AT1G17380	9.10741	12.284	9.18338	7.03295	7.57062	5.75244	9.06517	14.4458	9.71288	3.88071	5.69864	6.07062
AT1G17410	2.58533	1.75486	1.48119	1.92307	2.13827	2.50106	1.67509	2.12286	1.88544	2.15076	1.80689	2.00445
AT1G17420	8.9899	11.7999	11.1978	12.6373	12.8296	8.70369	13.0558	16.3098	14.0551	11.2213	12.2776	10.9386
AT1G17430	5.52321	5.8092	5.98401	5.989	6.47259	5.50233	6.94668	5.79904	6.45621	6.40551	5.51332	6.58605
AT1G17440	38.9562	46.5946	52.1972	48.7362	49.5269	49.621	51.1394	47.4279	50.7355	47.9245	48.3226	45.5297
AT1G17450	22.2691	23.7209	24.3508	20.2197	18.7821	19.9084	26.8999	28.7363	22.6824	23.144	26.0377	22.4498
AT1G17455	3.52545	3.50972	3.37712	2.47252	3.23629	2.6011	2.01996	3.05485	3.37094	3.97422	3.52111	5.03976
AT1G17460	7.28593	6.89842	8.05768	6.53845	5.25898	6.65282	8.7203	9.57877	7.37036	7.9952	8.24681	7.73145
AT1G17470	77.6187	77.5165	82.058	72.1427	73.2212	74.8817	75.1325	74.2484	82.2738	78.9234	70.2369	80.3498
AT1G17480	5.93451	3.99382	4.26583	4.50548	4.5077	4.30182	3.59651	4.50461	5.31352	3.88071	5.32799	3.77982
AT1G17490	15.1007	18.4563	14.8712	16.5384	17.684	15.4566	14.8787	14.4976	16.7976	17.8139	14.3161	17.8682
AT1G17500	31.6703	31.9506	26.3059	31.3186	28.4909	29.4125	30.792	31.5323	32.281	32.2146	32.6629	29.9522
AT1G17510	7.22717	5.02254	6.10251	4.23076	6.76154	5.6524	5.4194	5.69548	6.05626	6.12498	5.65231	4.81068
AT1G17520	14.5131	15.5517	17.7743	15.3296	17.3373	18.908	14.7309	16.8793	16.9118	18.5152	17.2349	18.0973
AT1G17530	11.7515	13.9179	10.5461	11.4835	13.5809	14.8063	11.8734	12.2712	13.4838	13.6994	13.3895	15.2911
AT1G17550	27.381	29.9537	24.647	28.4615	29.0111	27.8118	29.6096	27.649	27.7674	25.2948	29.3735	26.4588
AT1G17560	17.9798	18.4563	15.0489	13.8461	15.6036	15.0564	14.4353	12.323	13.7694	12.624	13.9454	12.084
AT1G17580	58.875	62.0858	55.1003	60.3845	54.2079	56.2238	67.2498	60.2686	57.1346	57.3223	58.7933	53.4329
AT1G17590	5.34693	4.59895	5.33229	5.989	5.31677	5.95252	4.87746	5.54015	4.22796	4.25476	5.37433	6.18516
AT1G17600	1.5277	1.21025	1.3627	1.86813	1.96489	2.55108	1.08388	0.72488	1.14269	1.07538	1.43624	0.68724
AT1G17620	40.0726	41.9351	44.6727	37.8571	38.7199	47.12	47.001	45.771	50.3927	41.1917	37.8983	43.697
AT1G17630	5.87575	4.17536	4.68056	2.74725	4.73886	3.35142	4.18772	3.83151	3.48521	3.88071	3.61377	4.52433
AT1G17640	3.58421	4.59895	4.14733	4.61537	3.87199	4.65197	4.58185	4.19395	3.94229	4.86258	4.21607	3.89436
AT1G17650	36.841	36.9126	41.5918	37.4724	40.8582	41.8177	38.2314	34.846	35.3663	40.7241	36.8327	37.2255
AT1G17665	14.3368	14.4625	9.71661	15.0549	12.2517	14.4061	15.0758	11.4427	17.0832	23.7518	18.1152	23.2516
AT1G17680	26.5584	22.9947	23.1658	26.923	23.9833	23.4099	25.9638	24.7495	27.4246	25.2948	21.729	23.6525
AT1G17690	75.4446	69.7104	62.3285	59.89	60.1026	59.8254	58.1353	58.4046	57.0203	54.7508	61.4804	55.8383
AT1G17700	4.05427	3.8728	4.32508	5.27471	6.01026	5.30225	4.63112	4.40106	4.85644	4.76907	4.49405	4.63887
AT1G17710	3.46669	1.08922	0.177743	0.274725	0.809074	0.450191	0.492672	0	0.171404	0.374045	1.0656	0.51543
AT1G17720	83.4357	85.6857	80.4583	86.758	79.5204	82.2349	80.749	88.0729	82.5595	83.786	80.7075	79.0326
AT1G17730	17.8035	21.2399	20.9144	23.2417	22.7119	22.5596	21.3327	23.6104	23.1966	22.0686	20.617	20.6745
AT1G17745	62.283	65.7165	64.5799	58.0768	54.9014	64.8775	56.2632	58.6635	60.8483	63.9616	56.1061	59.3317
AT1G17750	5.99327	6.83791	6.10251	6.70328	5.02781	5.35227	8.4247	8.90567	6.91328	4.06774	6.76424	5.21157
AT1G17760	24.5019	25.1732	27.1354	27.4725	24.7345	24.6104	25.6682	25.8368	24.5107	24.3597	25.9913	26.1151
AT1G17780	8.28481	9.80302	12.2643	9.61536	11.5004	11.6549	10.7403	8.28434	10.2842	10.8473	11.8606	12.2558
AT1G17790	6.05202	5.08305	6.39874	5.76922	4.91223	6.55278	5.76427	6.21326	6.17053	6.03147	5.97662	7.84599
AT1G17820	17.5685	14.523	14.3379	19.1208	14.8523	16.9072	20.2981	17.5007	15.3692	15.3358	16.9569	17.181
AT1G17830	3.23166	3.99382	2.01442	2.41758	2.83176	3.85163	2.90677	3.36551	3.1424	2.89885	2.87248	2.92077
AT1G17840	98.5951	105.534	115.77	121.868	115.582	110.047	117.01	122.505	119.983	109.735	113	114.54
AT1G17850	40.0139	43.3874	40.2884	38.0219	43.2854	34.9148	42.2713	39.2471	40.0513	44.8386	41.6973	39.5163
AT1G17860	34.2556	32.6162	30.7495	29.3955	26.4105	33.1641	22.121	29.3059	32.3953	34.7394	30.0684	37.1682
AT1G17870	9.28369	10.5292	12.916	12.8571	10.6913	11.9551	10.9373	10.2519	11.7126	10.9876	10.1927	7.90326
AT1G17880	389.386	409.064	433.041	333.736	343.914	361.103	370.342	353.793	349.092	324.156	348.173	363.493
AT1G17890	31.9053	30.1352	28.6759	27.1428	26.3527	32.8639	31.8759	33.4998	32.1096	29.0352	29.8831	29.6659
AT1G17920	8.9899	7.38252	8.23542	7.25273	7.45504	5.60237	7.78422	9.78588	7.5989	7.20036	8.20048	7.84599
AT1G17930	9.69499	10.9528	9.00564	9.56042	9.01539	10.1043	9.45931	9.68232	8.11311	9.21085	10.0537	8.41869
AT1G17940	11.0464	10.1661	10.7831	10.7143	11.3848	11.5549	12.5631	10.5108	12.1697	13.8864	11.9532	11.7404
AT1G17950	1.29267	0.847175	1.83668	1.20879	0.809074	1.00042	1.47802	0.828434	1.77117	1.72996	1.15826	1.1454
AT1G17960	0.646333	1.02871	1.18495	2.74725	5.02781	3.3014	2.80823	1.03554	1.4855	1.35591	1.80689	1.77537
AT1G17970	12.9854	11.6184	10.1906	11.0439	11.2692	11.2047	12.1197	10.4072	9.77001	15.9437	14.2698	11.3395
AT1G17980	44.9495	45.8079	42.3028	47.9669	47.3308	46.8198	42.1235	46.237	41.0226	47.5037	45.8671	48.1641
AT1G17990	15.8058	15.3097	20.1442	24.6703	19.9957	21.3591	17.9825	23.9728	23.7108	23.7518	21.9606	22.1635
AT1G18000	5.75824	6.47483	7.40595	9.12086	9.88226	8.75371	9.50858	8.18079	8.79872	10.146	10.3317	8.87685
AT1G18010	5.81699	6.47483	8.94639	9.50547	9.82446	10.2043	8.03056	8.75034	9.02726	10.4265	9.77571	9.27774
AT1G18020	12.5741	11.7999	16.2339	21.2087	17.5107	19.1581	15.6177	21.0733	18.7973	20.5725	18.8101	19.3573
AT1G18030	13.6317	12.7681	14.6934	17.1978	17.5107	14.8063	13.3514	14.6012	14.3979	13.6059	13.5285	15.062
AT1G18040	15.3945	14.9466	14.5157	12.3626	15.0257	14.8063	16.1597	13.6174	15.1407	15.2423	15.1037	16.7801
AT1G18060	83.7882	80.4211	89.7602	103.736	109.109	94.6901	79.7637	82.5328	81.2454	86.8251	80.1979	87.5659
AT1G18070	196.309	200.962	183.312	187.857	194.062	195.783	180.072	187.174	178.831	188.752	173.924	176.735
AT1G18080	479.403	517.805	487.845	492.691	561.613	505.114	495.284	476.971	495.642	502.95	443.289	439.719
AT1G18090	11.4577	12.6471	11.8495	10.3296	10.1134	9.00382	9.45931	9.57877	8.74159	9.44463	9.59039	9.62136
AT1G18100	1.82148	3.32819	2.84389	4.01098	3.87199	2.95125	2.01996	1.50154	1.88544	1.58969	1.43624	2.23353
AT1G18140	10.5764	10.2871	11.7903	4.83515	6.58817	5.9025	8.03056	10.1483	9.88428	12.8578	9.21975	7.78872
AT1G18150	44.0094	43.448	41.7103	47.1977	46.2328	47.27	50.3511	52.036	52.1639	48.1582	46.6547	47.7059
AT1G18160	47.4173	47.3813	50.1235	50.7142	48.949	49.7711	47.6907	45.3568	46.279	50.496	48.1836	52.5739
AT1G18170	25.9708	30.0747	26.8392	35.6043	36.6395	34.8648	30.6935	32.7749	31.0812	36.3758	33.4969	38.8863
AT1G18180	2.70285	1.87589	1.06646	1.81318	1.61815	1.55066	1.42875	1.76042	1.25696	1.35591	1.76055	1.66083
AT1G18190	22.3279	25.4758	21.0922	23.956	21.9606	20.7588	22.7122	24.1281	21.8825	19.9179	24.7404	20.159
AT1G18200	1.88024	1.63384	1.59969	1.26373	1.32919	1.80076	0.985345	1.1391	1.71404	1.16889	0.926608	1.54629
AT1G18210	54.2332	58.0315	56.8777	54.9999	56.4618	58.1747	47.7892	52.3985	54.5064	60.9225	55.9208	59.0454
AT1G18250	43.9506	48.5915	54.9226	41.5384	44.8458	40.8673	45.6215	38.7811	40.1656	36.1888	43.1336	30.6395
AT1G18260	36.0184	43.811	47.1019	51.5383	47.3308	48.9708	47.9863	43.9588	52.6209	53.1143	44.3845	42.4944
AT1G18265	1.23391	1.33127	1.18495	1.81318	2.42722	2.50106	1.87216	1.91575	1.82831	2.43129	1.71422	2.51988
AT1G18270	36.0771	31.5875	33.7712	40.3296	35.5414	42.9682	38.0343	34.5353	38.4516	41.706	38.2226	42.7234
AT1G18290	1.46894	1.33127	1.54044	1.0989	0.635701	1.25053	0.936078	1.08732	1.25696	1.87022	0.648625	1.20267
AT1G18300	8.9899	6.35381	6.51724	8.35163	7.57062	8.10344	6.10914	9.21633	6.74188	6.82631	7.59818	7.96053
AT1G18320	8.51984	9.37943	6.04326	4.39559	5.49014	6.15261	6.79888	6.52392	6.51334	6.26525	4.67937	6.58605
AT1G18330	31.259	32.3742	30.6903	40.9889	43.9789	33.9644	29.1169	28.9952	31.824	47.0361	37.5276	44.6133
AT1G18335	8.10854	6.83791	5.98401	5.87911	6.93492	7.25307	6.0106	6.67925	6.22767	6.26525	7.22754	6.81513
AT1G18340	9.28369	10.5292	11.731	10.3296	10.7491	9.05384	10.3461	9.42344	11.884	10.8941	9.86837	10.7095
AT1G18360	19.4487	18.0932	20.3812	19.2857	18.2042	17.8075	24.5844	25.2672	25.0821	23.5181	21.312	23.4234
AT1G18370	43.7743	44.6582	34.5414	34.4505	35.8882	31.7134	37.788	39.3506	34.5664	30.5782	35.6281	26.1151
AT1G18390	7.81475	6.53535	6.57649	8.6813	8.43748	11.2047	5.81353	8.02546	8.79872	11.1746	10.9803	10.7095
AT1G18400	14.2193	12.2235	11.494	19.1208	19.071	18.2077	9.31151	11.1321	14.6265	13.2786	11.073	13.9739
AT1G18415	4.34806	5.20407	5.98401	5.21977	4.56549	4.75201	6.05987	4.40106	5.54205	6.45227	5.37433	5.09703
AT1G18420	1.5277	1.39179	1.83668	0.989009	1.04024	1.20051	0.88681	1.03554	1.19983	0.981867	0.972938	0.80178
AT1G18440	15.6883	14.402	13.8639	14.0659	13.5809	14.9063	14.189	14.9636	17.7117	15.6164	16.401	13.8593
AT1G18450	36.4884	36.61	36.9705	36.8131	40.0491	33.3641	36.31	38.574	31.9382	33.5238	36.8327	34.1329
AT1G18460	20.3301	19.7271	22.3956	31.2637	33.8655	30.1628	24.7814	26.3028	26.2248	22.4894	25.3891	23.4807
AT1G18470	22.9154	22.7527	22.0401	27.3076	24.9079	25.6609	25.1756	25.2155	25.9962	35.5342	32.9409	38.3709
AT1G18480	27.0872	27.1096	24.41	24.8901	27.6819	26.2611	19.5098	23.6622	23.0824	26.7909	27.4276	23.7671
AT1G18485	17.2747	17.125	19.4925	21.4835	19.1866	16.507	22.2688	23.7657	15.5977	22.0219	21.0803	22.1062
AT1G18490	10.1063	8.53226	9.30188	8.24174	8.72644	9.75414	8.7203	10.7696	10.3414	8.97707	9.96103	8.93412
AT1G18500	128.503	143.233	144.446	148.516	151.123	148.963	156.276	142.698	151.578	153.639	156.365	154.343
AT1G18540	621.243	639.98	595.202	528.68	543.755	531.075	537.309	558.934	537.008	528.245	479.705	466.98
AT1G18550	9.57747	7.32201	9.59812	7.19779	9.76667	7.70327	9.75491	9.11278	9.65574	9.11734	10.517	8.36142
AT1G18560	4.23054	4.05434	5.62853	4.50548	5.72131	6.00254	5.37013	5.79904	5.59919	4.6288	5.32799	4.52433
AT1G18570	11.869	13.3733	10.1906	20.4395	17.0483	19.1581	10.9866	16.0509	16.7404	18.8425	19.2271	18.5555
AT1G18580	24.9132	21.2399	21.8624	23.0219	19.3022	19.8584	22.9093	22.6784	22.2253	23.4245	23.3968	21.8199
AT1G18590	59.1688	63.1145	47.9906	37.9669	36.5817	38.6664	47.6414	59.3884	49.8785	32.3549	35.8134	35.7365
AT1G18600	11.8103	8.77431	12.5605	11.1538	10.8647	11.805	13.7456	12.3747	11.027	10.8941	12.9725	14.5466
AT1G18610	10.8701	12.163	10.4868	11.7582	11.8471	10.3044	10.7403	7.97368	10.17	11.3616	11.4899	9.56409
AT1G18620	52.2942	58.5156	60.0179	67.802	58.8312	56.9742	60.7958	63.7377	60.9626	64.4759	63.8433	64.7724
AT1G18630	10.2826	10.9528	12.679	9.56042	11.7316	10.8546	11.4793	11.7534	10.5128	12.4837	10.795	12.3703
AT1G18640	19.6838	18.2748	19.0185	20.3846	17.5107	21.309	20.9878	21.384	22.7396	19.6841	19.4588	22.6217
AT1G18650	26.0296	31.2244	34.8376	32.5823	29.6468	27.8618	33.4525	31.0663	33.2523	28.8949	27.4276	29.7231
AT1G18660	51.0603	54.5823	59.1291	59.0109	64.0902	54.273	45.4737	53.9	49.3071	55.7794	54.8552	58.4727
AT1G18670	19.5075	20.3927	20.0257	16.4285	16.7016	14.206	18.4259	19.0022	17.9974	16.0839	16.5399	12.4849
AT1G18680	5.05315	2.9046	3.67335	3.40659	3.1785	3.00127	3.10384	3.31374	3.71375	3.69369	4.35506	4.29525
AT1G18690	5.99327	6.89842	5.62853	7.96702	6.24142	7.65324	6.40474	7.04169	7.08469	7.76143	8.01516	7.50237
AT1G18700	25.442	29.8327	30.2163	30.0549	29.1844	27.5617	27.2448	29.8236	28.853	29.2222	32.9872	31.6131
AT1G18710	4.75936	5.56715	4.62132	5.82416	6.4148	5.30225	7.39009	8.43967	5.48492	6.07823	5.74497	6.64332
AT1G18720	62.8118	77.3955	82.532	78.1317	71.9498	73.8813	86.0699	74.0931	84.1021	86.5446	72.4144	96.1564
AT1G18730	49.7089	48.7125	43.31	55.2197	57.0397	52.5723	45.9171	45.8745	44.9649	50.0285	55.9208	58.8736
AT1G18740	11.4577	11.2553	12.916	12.7472	11.0959	9.75414	11.9719	13.928	13.9408	13.3253	13.7601	16.0929
AT1G18745	7.57972	8.04816	5.21379	4.61537	4.62328	3.75159	4.58185	5.17771	5.54205	4.95609	5.09634	4.86795
AT1G18750	4.81812	5.08305	7.4652	6.4835	5.1434	5.45231	4.13845	5.38482	4.17082	4.76907	5.93029	6.07062
AT1G18800	101.709	106.562	112.511	85.5493	89.6338	83.2853	93.657	102.674	91.3582	85.6562	88.491	81.8961
AT1G18810	10.7526	11.4369	13.8639	13.5165	17.1639	14.256	12.6124	17.2418	12.7981	9.77192	8.33947	9.62136
AT1G18830	2.52657	0.544612	0.947962	0.659339	0.635701	1.45061	0.344871	2.17464	2.28538	1.54293	2.82615	1.43175
AT1G18840	30.7302	28.8039	27.0169	28.4615	26.1793	26.9614	30.6935	29.7201	30.1099	27.8663	26.8253	26.4588
AT1G18850	29.32	29.2275	28.9721	24.7252	25.0813	22.9097	22.6137	28.4774	23.6537	26.6039	24.4624	24.1679
AT1G18860	4.52433	4.3569	4.50282	4.72526	3.87199	6.25265	2.90677	4.09039	4.7993	4.34827	4.1234	4.0089
AT1G18870	6.34581	9.50046	11.9088	4.78021	7.10829	7.25307	8.22763	8.02546	6.17053	5.79769	6.53258	6.70059
AT1G18880	36.7234	36.368	43.1323	31.4834	30.3981	31.2633	23.6975	31.5323	30.0528	27.3053	30.1148	29.2077
AT1G18890	19.625	21.724	21.5069	28.2966	22.3073	29.7126	24.2395	20.2449	25.0249	24.2194	22.6556	28.8068
AT1G18900	24.2669	24.5076	26.8392	24.945	26.815	27.2616	23.3527	24.9048	23.0252	23.7518	23.7675	21.1326
AT1G18910	13.1617	15.1886	12.5605	13.5165	12.6562	16.1568	12.5139	12.0641	14.5122	12.7643	12.5555	14.0312
AT1G18940	1.46894	1.02871	1.06646	0.769229	0.924656	1.40059	1.33022	1.24265	1.25696	1.35591	1.48257	1.94718
AT1G18950	54.1744	59.8468	55.0411	52.1977	52.9943	47.07	57.6919	55.4533	50.8498	49.7012	49.6662	47.0187
AT1G18970	3.64297	3.20716	2.90313	3.73626	3.69862	8.55363	1.67509	2.27819	1.77117	2.29102	2.17753	3.20712
AT1G18980	6.75711	9.98456	10.9016	9.72525	9.70888	12.3552	5.07453	7.09347	9.19867	8.50952	8.71011	11.7976
AT1G19000	107.938	112.372	121.517	139.615	141.299	135.307	112.773	110.958	117.412	126.427	125.833	127.369
AT1G19010	9.63623	9.25841	8.47241	8.13185	10.2868	9.15388	6.79888	9.47522	5.88486	9.07058	7.18121	8.5905
AT1G19020	22.3279	24.5076	17.8928	30.4944	21.845	27.1615	19.2142	31.8429	25.7677	24.2194	25.0647	32.0712
AT1G19025	4.05427	3.26767	3.14012	3.73626	2.60059	2.55108	2.95603	3.98684	2.51392	3.17938	3.38212	3.03531
AT1G19050	21.9166	19.606	19.4332	18.1868	18.8976	20.5587	12.169	14.9118	17.5403	15.6631	13.3895	20.1018
AT1G19080	10.0475	8.16918	7.87994	7.03295	5.37456	7.05299	7.88276	6.83458	7.71317	7.94845	7.73717	7.55964
AT1G19100	17.0397	14.644	14.3379	13.4066	15.199	11.6549	14.2875	14.1352	12.6839	13.2786	15.5207	15.1193
AT1G19110	42.658	44.4767	47.2796	48.2417	45.7127	43.5184	46.8531	45.6157	49.4785	46.6153	46.701	45.4724
AT1G19120	16.0996	12.5261	12.5605	13.9011	12.8874	12.3552	12.6617	13.3585	12.8553	12.9513	12.2776	14.2602
AT1G19130	27.4398	28.1383	27.4317	26.4285	29.4156	30.4129	27.3433	28.4256	29.4243	33.7108	32.0606	32.873
AT1G19140	20.9177	18.5773	17.0633	19.0109	20.0535	21.209	16.8001	15.792	18.4545	15.2891	15.0574	17.9828
AT1G19150	46.4772	44.1741	52.1972	57.5273	59.8137	55.0233	48.8731	48.7223	46.279	58.7718	56.9864	68.0941
AT1G19170	10.4588	7.80611	11.0201	10.989	10.229	10.3044	11.5778	11.9087	12.3982	13.1851	12.0922	11.5113
AT1G19180	56.9948	65.7165	61.7953	62.5273	45.077	44.919	67.2005	100.499	73.0751	48.018	64.3066	56.2964
AT1G19190	2.05651	1.51281	1.48119	2.25274	1.96489	2.45104	1.47802	1.19087	1.88544	1.91698	1.29725	1.88991
AT1G19200	0.998878	0.665637	0.651724	0.989009	0.809074	0.85036	0.739009	0.72488	1.6569	0.935112	1.11193	1.54629
AT1G19220	19.0374	20.5742	25.2395	21.3186	24.3878	23.1598	21.6283	22.4195	21.2541	23.0505	22.7482	20.8463
AT1G19230	5.05315	4.17536	3.7326	4.50548	4.16095	5.50233	3.35017	3.31374	3.65661	4.81582	4.7257	5.09703
AT1G19240	10.2826	11.0738	10.4276	10.1099	11.616	11.855	8.67103	11.5981	10.3985	11.2213	8.43213	11.454
AT1G19250	1.41018	1.39179	1.00721	3.84615	2.71618	4.45189	1.13315	1.1391	1.54263	2.47805	1.85322	2.8635
AT1G19270	13.9843	12.6471	13.9824	16.4285	12.9452	14.6062	12.3661	15.1189	14.1122	12.5773	13.2505	14.7757
AT1G19290	12.5741	10.2871	9.89435	10.7143	12.3673	11.6049	10.9866	9.00922	9.77001	11.3616	11.9532	11.454
AT1G19300	11.634	10.0451	13.2122	11.7033	10.8069	10.7045	13.1544	13.7727	10.5128	12.9513	13.7601	10.1941
AT1G19310	7.87351	7.86662	8.7094	8.29668	8.43748	8.05341	12.3168	10.5108	9.14153	10.2862	11.9069	11.454
AT1G19330	5.34693	3.75177	3.8511	3.95604	4.56549	4.50191	4.72966	4.24572	3.94229	4.44178	4.07707	5.49792
AT1G19340	3.46669	3.69126	4.20658	2.80219	3.8142	4.9521	4.33552	4.50461	2.57106	4.44178	4.2624	4.12344
AT1G19350	133.38	142.204	145.631	168.461	155.227	154.566	169.085	140.109	164.833	140.454	126.158	137.276
AT1G19360	38.3099	32.7978	32.8232	39.4505	36.8128	39.8669	32.1222	35.6744	37.2517	38.9942	37.2496	36.5955
AT1G19370	24.7369	26.444	27.0762	22.6923	22.8852	23.66	25.8653	24.387	27.9959	29.1287	28.3542	29.3795
AT1G19380	10.0475	11.4369	10.6053	13.7912	11.616	13.6558	13.6963	14.6012	13.5409	13.8397	11.3973	13.4012
AT1G19397	2.11527	2.11794	2.36991	3.24175	2.65838	3.40144	2.31556	1.55331	2.91386	2.61831	1.99221	3.09258
AT1G19400	21.799	20.0901	20.0257	27.3626	22.3073	26.061	20.2981	22.1088	22.1682	23.9856	24.6941	29.4368
AT1G19420	1.05764	0.9682	1.30345	0.769229	0.866865	1.05045	0.936078	0.569548	0.62848	0.607823	1.38991	1.37448
AT1G19430	24.9132	27.7147	23.2251	25.8241	23.6943	26.6113	25.8653	28.115	25.7106	25.5285	26.5473	28.7496
AT1G19440	22.9742	24.7496	21.8624	25.8791	25.428	21.0089	25.0278	29.5647	27.9388	21.5543	22.6092	21.6481
AT1G19450	56.2897	50.5884	50.8345	53.4065	45.077	44.9691	41.1874	49.0329	56.1062	41.893	35.3038	47.1332
AT1G19480	9.10741	11.8604	11.494	9.83514	9.13097	8.65367	10.9866	8.75034	9.14153	9.86543	9.26608	10.3086
AT1G19485	26.2059	27.7752	23.2843	26.5384	27.0462	26.6113	25.816	27.7525	22.511	24.1259	23.8601	22.049
AT1G19490	4.05427	4.17536	3.31787	3.57142	3.69862	2.40102	2.41409	3.52085	2.22825	1.58969	2.27019	2.17626
AT1G19520	75.3859	71.6468	62.9802	62.0878	65.4772	64.2272	66.1659	65.757	60.7912	62.933	61.8047	59.389
AT1G19530	3.23166	1.99691	2.78464	4.45054	5.1434	5.55235	1.08388	1.24265	1.88544	2.47805	2.54817	3.14985
AT1G19540	2.7616	1.4523	2.4884	1.53846	1.96489	1.90081	1.67509	0.776657	1.25696	1.16889	1.71422	1.88991
AT1G19550	12.3391	12.4051	13.4492	9.28569	9.36214	9.9042	20.0025	18.4844	16.5119	12.1565	14.5941	11.8549
AT1G19570	201.832	192.974	205.175	138.461	153.551	165.32	308.61	277.525	247.907	184.498	226	196.723
AT1G19580	22.8567	22.9342	19.5517	21.5934	21.556	24.9106	25.6682	21.5911	22.3396	22.2089	24.2771	21.4763
AT1G19600	41.6003	40.1198	40.5846	36.9779	35.0791	35.7151	34.8812	38.0562	40.5655	36.3758	36.045	35.3929
AT1G19620	0.881363	1.33127	1.65893	2.63736	1.79152	2.20093	1.28095	1.55331	1.42836	1.54293	1.48257	1.37448
AT1G19630	0.293788	0.72615	1.12571	0.549449	0.635701	1.20051	1.92142	1.91575	1.59977	0.935112	0.926608	0.45816
AT1G19640	1.23391	1.81537	0.829467	1.26373	1.2714	1.10047	1.67509	1.70865	1.37123	0.607823	1.20459	0.80178
AT1G19650	9.34244	10.5897	10.7831	9.83514	10.7491	10.1043	10.5432	14.394	11.2555	9.44463	12.4165	12.2558
AT1G19660	27.7335	24.7496	26.3652	45.4395	44.5568	41.0174	37.9358	33.2409	34.2807	46.1478	41.6973	48.3359
AT1G19670	61.9304	65.7771	45.4429	76.6482	62.4142	50.7215	79.0739	129.029	93.9292	59.8939	77.8814	62.5389
AT1G19680	12.9854	16.7014	11.4348	13.9011	16.4704	14.8063	14.8787	13.6174	14.6836	13.1383	15.15	12.3703
AT1G19690	11.4577	11.7999	11.7903	11.0989	11.8471	10.6545	14.1397	13.7209	10.4556	11.4084	12.1849	10.5377
AT1G19700	27.2047	32.6162	33.5934	34.945	34.848	37.816	30.7428	30.0307	32.9666	27.7261	25.7134	24.9125
AT1G19710	11.9278	12.8286	11.1978	13.0769	11.9049	12.6554	9.70565	11.391	12.0554	9.95894	11.9532	13.0003
AT1G19715	65.3384	81.9944	75.126	71.3735	77.1509	69.4294	78.9754	73.9895	69.9899	71.7231	73.9896	76.2837
AT1G19720	95.481	94.5205	88.3975	105	104.833	87.287	105.284	97.9623	92.9008	97.2049	94.514	95.3546
AT1G19730	5.81699	5.26459	4.38432	4.78021	5.60572	3.45146	4.77892	3.98684	3.65661	4.76907	5.93029	5.95608
AT1G19740	97.7137	99.0589	107.89	122.912	135.809	125.553	116.813	107.955	128.381	142.464	114.899	139.281
AT1G19750	2.11527	1.81537	1.89592	2.6923	2.19606	2.15091	1.92142	1.70865	1.77117	2.19751	2.50184	2.57715
AT1G19770	67.1598	74.0068	97.8771	128.406	125.175	109.396	83.508	88.7978	99.5856	123.575	115.78	136.589
AT1G19790	2.58533	0.665637	2.6069	1.0989	1.50257	1.30055	2.16776	1.39798	1.4855	1.07538	1.11193	1.20267
AT1G19800	28.1448	25.8993	27.6686	26.4285	24.7923	24.5104	28.575	26.7688	30.0528	27.165	30.7634	27.146
AT1G19835	67.9824	75.4591	72.2229	67.857	67.4999	61.9763	70.3044	72.022	71.1897	65.0838	69.6809	58.4727
AT1G19850	28.3799	33.4634	33.0602	26.7032	30.1091	24.7105	34.1422	30.8074	27.7103	25.7623	31.3657	24.6261
AT1G19860	17.686	18.6984	21.4476	19.3406	17.3951	18.0577	21.7761	19.6753	21.8825	18.7957	17.0496	15.062
AT1G19870	85.1396	88.2877	89.5824	80.3844	83.0456	82.2349	79.5666	86.7267	85.7019	75.9778	83.4874	78.5172
AT1G19880	54.6445	55.3689	58.2404	53.5713	55.7105	53.5727	56.3617	52.6573	52.1067	51.3844	52.0754	50.913
AT1G19900	1.58645	2.05742	1.42194	2.63736	2.48501	4.10174	1.77362	1.91575	2.74246	2.5248	2.40918	2.8635
AT1G19910	77.7949	64.3248	61.6175	70.2746	67.9622	70.4799	72.9155	68.1905	78.1601	72.7049	79.9199	75.9973
AT1G19920	103.119	103.476	102.498	98.0218	102.695	96.9411	90.701	93.6648	94.3863	72.7049	82.0511	83.4424
AT1G19940	1.23391	0.786662	1.12571	0.769229	0.809074	0.300127	1.37948	1.65687	1.77117	0.701334	0.880277	0.74451
AT1G19950	7.75599	6.47483	10.7238	8.95602	8.66865	7.20305	8.7203	8.07723	8.17024	7.29387	7.50552	7.33056
AT1G19960	0.587575	0.9682	0.770219	1.04395	0.982446	1.80076	0.739009	0.880211	1.94258	1.02862	1.0656	1.31721
AT1G19970	2.93788	2.9046	2.54765	2.80219	3.00513	3.50148	3.35017	3.00307	3.02813	1.87022	2.68716	1.94718
AT1G19980	6.93339	6.83791	7.4652	7.80218	6.87713	5.45231	5.715	7.66302	6.17053	6.68605	5.42066	5.49792
AT1G19990	25.1482	25.4152	19.848	18.0219	19.1866	18.4078	17.1943	23.0408	16.6262	15.8969	18.5785	16.0929
AT1G20010	236.617	261.535	255.831	286.098	275.547	259.36	291.169	288.243	304.642	369.042	340.343	368.876
AT1G20020	453.726	441.62	461.717	553.405	521.043	508.165	560.513	582.545	569.175	648.874	669.891	699.668
AT1G20030	5.87575	4.41741	5.39153	6.26372	5.66352	4.85206	8.67103	6.98991	7.65603	9.86543	11.4899	9.85044
AT1G20050	35.5483	34.2501	31.9937	36.868	32.7675	35.1649	35.8666	39.8166	35.7662	36.2823	37.296	33.6748
AT1G20060	7.93226	9.07687	8.11693	6.59339	7.45504	6.40271	7.83349	8.69856	7.5989	6.26525	6.02295	6.18516
AT1G20070	16.7459	15.7332	16.7078	19.2307	18.5509	22.8097	16.4553	14.4976	17.8831	14.2137	10.7487	15.692
AT1G20090	43.5393	42.2982	47.2796	42.9669	44.788	43.4184	42.4191	52.9162	50.0499	43.0151	47.118	51.3712
AT1G20100	89.0764	82.9021	76.8442	72.3075	71.2563	70.1798	79.7144	87.5034	78.2172	68.4969	77.6497	69.984
AT1G20110	68.8638	66.6242	68.905	78.7361	75.1861	80.4841	75.6745	67.2067	79.3028	78.2221	72.5071	75.7682
AT1G20140	17.7448	20.3322	22.1586	16.8681	19.7645	17.6075	16.5045	20.5555	19.0829	20.5257	15.706	15.9211
AT1G20160	14.6894	15.3097	15.5229	30.5494	23.8677	34.2645	14.4846	11.5981	13.7123	14.541	15.7987	14.4893
AT1G20190	17.686	17.9117	18.3668	21.3186	21.1515	22.8597	21.0864	21.1768	22.6824	22.8167	22.7482	28.0623
AT1G20200	62.4005	60.2099	51.7824	55.2197	51.8385	53.3226	59.1207	55.9193	60.5626	56.2937	62.6387	57.9573
AT1G20220	215.699	230.31	199.368	199.12	209.492	189.43	182.535	196.287	181.574	186.227	178.187	180.859
AT1G20225	34.1969	35.5813	38.037	37.2527	35.8304	39.4667	36.2114	36.8653	39.8228	41.6592	33.5895	37.6837
AT1G20230	8.04978	5.99074	6.28025	5.16482	5.95247	5.45231	5.4194	6.05792	6.57048	5.75094	5.83763	5.727
AT1G20260	183.5	176.454	188.052	183.956	176.32	188.78	217.466	208.403	205.57	198.337	210.525	218.943
AT1G20270	14.2193	15.0676	14.0417	13.4066	13.1763	14.5562	16.0611	13.4103	15.8263	13.6994	16.0766	13.2294
AT1G20300	22.7392	24.6891	27.7279	27.1977	25.9481	25.4108	26.358	25.7332	23.8823	26.6974	25.2501	28.1196
AT1G20330	131.793	148.074	157.539	164.285	154.88	149.713	152.926	155.021	165.29	166.824	145.477	157.951
AT1G20340	2355.82	2330.21	2690.91	2867.36	2929.89	2951.45	2586.88	2589.63	2731.38	2693.45	2917.7	3214.45
AT1G20370	36.2534	34.0685	34.3044	31.8131	33.9233	32.5138	31.9744	33.4998	34.2807	33.3367	31.7826	28.635
AT1G20380	9.57747	9.37943	9.30188	9.7802	10.4602	9.40399	9.75491	8.28434	10.2271	7.9952	10.656	7.04421
AT1G20390	37.8398	39.0911	54.9818	45.0548	40.3381	37.2158	49.957	39.506	48.0502	41.6592	37.1106	34.5911
AT1G20410	16.4521	17.004	15.1674	12.3077	15.3146	14.8563	16.7016	14.7565	13.6552	14.2137	14.2698	13.1148
AT1G20430	13.1029	13.1312	9.06489	11.0439	10.518	11.755	11.1837	11.9087	10.0557	11.2213	11.7216	10.6522
AT1G20440	243.256	222.928	206.656	252.197	219.086	246.805	209.632	239.417	278.474	328.271	281.735	313.21
AT1G20450	101.474	102.75	99.773	102.362	95.5863	111.947	114.103	120.744	117.983	113.195	104.29	112.135
AT1G20460	2.93788	4.53844	3.14012	4.12087	3.1785	4.0017	3.84285	3.77973	3.65661	4.6288	2.36285	3.4362
AT1G20470	0.94012	1.27076	1.2442	0.879119	1.73373	1.25053	0.492672	0.673103	0.285673	0.374045	0.926608	0.62997
AT1G20480	3.34918	3.14665	3.31787	4.56043	2.5428	3.35142	2.51263	4.03862	3.65661	2.99236	3.33579	2.57715
AT1G20490	3.11415	3.8728	3.96959	2.14285	3.75641	2.15091	3.49797	3.57262	4.28509	3.03911	2.5945	3.66528
AT1G20510	32.9042	40.6039	31.8752	41.2636	33.7499	28.262	37.7387	51.0005	45.5934	30.7184	31.134	31.7849
AT1G20530	1.58645	2.4205	1.48119	1.31868	1.61815	1.80076	0.837543	1.29443	0.971288	1.58969	1.76055	1.88991
AT1G20540	11.1639	10.7712	10.6053	11.2088	11.9049	10.7045	11.3315	10.5625	10.3985	12.7175	12.7872	10.3086
AT1G20550	5.81699	4.41741	5.27304	4.94504	5.1434	5.55235	4.13845	5.38482	5.08498	5.09636	5.51332	4.40979
AT1G20560	33.3743	29.7721	33.4749	35.5494	29.3	33.9144	35.768	35.7262	35.9948	36.0018	37.1106	39.1727
AT1G20570	2.29154	2.17845	2.36991	2.47252	2.60059	2.30098	2.90677	2.01931	1.77117	2.71182	3.05781	1.88991
AT1G20575	14.4543	13.5548	13.6862	13.2967	12.9452	16.407	11.9227	14.394	13.141	12.624	12.8335	15.4056
AT1G20580	76.1497	92.5236	87.5088	74.2855	77.5555	81.2845	84.986	75.8535	80.2741	75.0427	66.2988	80.3498
AT1G20590	1.70397	1.87589	0.947962	1.31868	1.44477	0.700297	1.23168	1.24265	0.799884	1.21565	2.40918	1.25994
AT1G20600	2.3503	1.81537	1.65893	1.70329	2.08047	2.45104	1.47802	1.24265	0.914153	1.58969	2.87248	1.37448
AT1G20610	15.5707	14.1599	10.7238	10.4945	11.3848	12.3552	11.1344	11.857	10.3414	10.4265	12.6945	8.87685
AT1G20620	778.302	706.06	669.38	818.515	790.58	874.021	1136.89	959.171	1097.16	1322.72	1646.63	1380.55
AT1G20630	37.1935	34.7342	43.8432	47.4175	47.562	46.3196	62.1753	51.7771	53.6494	62.559	63.5653	62.5961
AT1G20640	20.1538	21.1794	20.2034	22.967	22.0762	23.9101	22.5644	25.1119	19.54	25.5285	27.2886	24.7979
AT1G20650	19.0962	14.3415	20.7959	18.1868	18.5509	18.7079	19.5098	21.1251	20.0542	16.832	18.7638	18.1546
AT1G20670	35.7246	41.209	43.1915	45.4395	44.7302	39.0666	39.4631	42.975	39.2515	42.4073	39.8905	38.1418
AT1G20691	0.881363	2.17845	1.83668	2.30769	1.96489	1.75074	1.97069	2.01931	1.42836	1.6832	2.40918	1.94718
AT1G20693	144.896	160.6	150.43	179.56	166.265	175.074	150.068	154.865	166.662	200.348	188.796	222.437
AT1G20696	141.606	125.261	109.43	122.527	129.336	125.053	118.34	138.452	123.582	141.903	146.914	156.576
AT1G20700	0.646333	0.907687	0.592476	1.0989	1.09803	1.15049	0.492672	0.569548	0.914153	0.654578	0.602295	0.85905
AT1G20720	7.22717	5.20407	4.50282	4.56043	4.4499	5.55235	6.84815	5.79904	5.31352	5.75094	5.55965	3.66528
AT1G20760	51.9416	50.2254	54.5078	53.1867	53.9768	53.0225	63.3084	61.2523	57.8773	55.3586	57.079	55.8955
AT1G20770	24.2669	27.3516	24.2323	22.5824	20.747	22.3595	23.6975	24.7495	24.0537	22.5362	23.8138	23.0225
AT1G20780	31.9641	32.1321	33.0602	43.0219	33.9811	38.3162	30.792	40.4897	35.0806	38.3396	37.5739	34.8202
AT1G20810	29.4963	27.7147	27.4909	30.3845	29.589	25.5108	23.3527	29.8754	26.2248	28.6144	27.8909	30.8685
AT1G20816	10.9877	6.23279	7.34671	8.07691	8.03294	7.35312	7.19302	6.98991	6.2848	8.18223	6.30093	10.0223
AT1G20823	11.2227	12.4051	12.6197	9.83514	11.616	13.7558	12.7602	11.857	11.8269	7.06009	10.378	9.04866
AT1G20830	19.4487	18.6378	21.1514	19.0109	18.4353	18.4578	18.8201	16.7758	19.4829	20.666	21.4046	17.9255
AT1G20840	61.2253	58.3945	60.3141	55.3845	49.0645	59.7253	57.889	57.4208	66.9046	68.6372	72.1827	70.5567
AT1G20850	68.9813	51.7987	47.0426	38.5713	48.8334	44.4689	43.3552	49.6543	43.3651	41.0046	48.4153	45.0715
AT1G20870	4.05427	3.50972	3.96959	4.61537	2.71618	4.20178	2.90677	3.67618	2.51392	2.19751	2.91881	2.74896
AT1G20880	10.4001	9.1979	12.0273	11.9231	13.5809	12.0551	12.4646	10.4072	11.1412	12.3435	12.4629	15.5202
AT1G20890	6.2283	7.92713	8.53166	9.06591	8.78423	7.80331	8.37543	5.38482	7.08469	8.416	8.9881	9.04866
AT1G20900	15.2182	19.0009	15.8784	14.7802	15.1412	16.0068	11.9227	15.6885	13.4838	17.019	14.7331	20.6172
AT1G20910	26.5584	32.1926	34.3044	28.956	28.8377	32.0136	31.2354	28.581	29.71	29.269	30.4391	30.0095
AT1G20920	116.516	104.142	94.2037	100.329	115.582	98.7919	100.554	109.923	95.4147	95.5217	114.807	85.046
AT1G20930	12.4566	13.4338	12.5013	9.01097	11.5004	10.4544	9.45931	9.88943	8.97013	8.04196	12.9262	10.6522
AT1G20950	115.987	123.324	104.691	90.2196	90.0383	99.8423	101.786	105.47	103.528	88.2278	92.5218	93.2929
AT1G20960	260.766	254.394	224.726	250.769	257.459	243.453	274.566	247.391	244.993	250.61	253.381	232.115
AT1G20970	120.747	118.544	107.771	103.681	95.933	104.044	97.155	117.275	114.441	93.932	106.05	79.5481
AT1G20980	81.1441	75.7011	74.7113	86.3734	88.5358	86.1365	86.7103	91.2831	82.6166	85.6562	99.6567	93.9801
AT1G20990	1.11639	1.02871	1.06646	1.26373	1.09803	1.20051	1.08388	1.50154	1.08556	0.654578	0.833947	1.08813
AT1G21000	22.8567	19.5455	22.2771	27.3626	24.9657	25.6109	19.9532	26.0439	25.1392	20.4789	21.0803	22.1062
AT1G21010	5.75824	4.53844	5.92476	5.87911	5.49014	5.85248	4.87746	5.02238	6.85615	5.37689	5.46699	5.26884
AT1G21050	19.0962	18.1537	22.2179	23.8461	26.7572	27.2115	15.3714	16.9829	16.3405	14.354	14.3161	18.0401
AT1G21060	12.2803	15.2491	13.5677	16.1538	14.0432	14.7062	16.7016	14.86	15.4835	14.2605	10.6097	12.4849
AT1G21065	57.8174	57.0633	56.9962	65.1097	59.6981	61.7762	60.106	62.8057	60.2198	61.2498	60.1832	72.1602
AT1G21070	7.57972	6.95893	6.10251	7.41757	7.51283	5.80246	8.52323	7.76657	6.2848	5.98471	6.94956	6.75786
AT1G21080	37.4285	36.7916	31.6975	41.8131	41.6095	42.9682	33.4525	31.3252	34.2807	33.851	35.1648	33.6175
AT1G21090	12.3391	12.5866	15.9376	11.8132	11.8471	10.6045	14.8787	11.7534	10.9698	10.4733	13.9454	12.8858
AT1G21100	28.9675	24.2655	28.9128	41.1538	32.0162	37.0657	28.0331	31.0663	36.7375	51.0571	45.2648	60.8208
AT1G21110	24.0906	28.3198	27.9056	49.1208	44.2101	49.3709	25.6682	28.0632	32.0525	50.309	39.8905	58.5872
AT1G21120	10.6939	10.8922	10.2498	20.3296	18.1464	16.9072	8.91737	10.6661	11.884	17.6269	16.123	17.9828
AT1G21130	99.0064	85.2016	87.3903	162.802	153.03	138.709	118.389	132.549	141.865	228.167	214.927	232.459
AT1G21140	2.70285	3.14665	2.72539	1.0989	1.73373	1.70072	1.28095	1.55331	1.42836	1.40267	0.833947	1.37448
AT1G21150	3.29042	2.96511	2.90313	2.96703	3.1785	2.95125	2.66043	3.88329	2.85673	2.61831	4.03074	2.40534
AT1G21160	37.0172	39.3936	34.5414	37.7472	46.0016	37.2658	36.2607	36.8135	32.8524	34.8797	35.7207	32.0712
AT1G21170	27.4398	29.8932	25.832	27.6373	26.3527	29.1624	25.5697	28.7363	27.1961	27.9131	27.8446	25.1988
AT1G21190	22.9154	17.9722	18.3668	18.0219	18.9554	17.2573	16.8001	17.6042	16.2834	18.8893	15.6597	15.5202
AT1G21200	10.7526	8.59277	8.94639	8.6813	7.62841	10.2043	9.41004	9.57877	8.45592	9.81867	8.89543	9.67863
AT1G21240	1.41018	0.786662	0.770219	2.36263	0.635701	2.40102	1.03461	1.1391	1.6569	1.2624	1.5289	0.85905
AT1G21250	10.7526	8.29021	7.28746	29.6153	12.7718	38.2162	11.43	9.42344	34.5093	9.07058	12.6482	8.24688
AT1G21260	4.46557	4.41741	4.20658	4.8901	4.85444	5.30225	5.715	3.00307	4.28509	5.4704	4.16973	5.44065
AT1G21270	23.2092	22.3291	25.5357	38.1867	26.4683	32.4638	39.4631	35.4156	45.5934	38.1526	37.6203	44.0406
AT1G21280	6.99214	5.20407	7.40595	7.41757	8.14853	6.70284	7.63642	6.16148	4.97071	6.03147	5.42066	5.89881
AT1G21310	1399.25	1480.56	1813.1	1789.23	1702.46	2239.45	1021.06	1102.7	1654.56	1853.77	1773.94	1886.02
AT1G21326	0.70509	0.665637	0.651724	1.70329	1.44477	0.950403	0.936078	0.310663	0.857019	0.748089	0.741286	1.03086
AT1G21350	32.7867	33.5239	35.4301	33.956	32.2474	34.6647	34.1422	35.8298	31.7668	34.0848	38.9639	35.3929
AT1G21360	0.70509	1.02871	1.30345	1.04395	0.751283	0.800339	0.394138	0.465994	0.742749	1.2624	0.926608	1.08813
AT1G21370	11.5752	12.284	10.6646	12.3077	10.229	13.0055	10.2476	10.3036	12.1697	9.21085	9.9147	9.85044
AT1G21380	46.0071	52.2828	53.9153	50.4944	48.949	53.5727	55.1793	53.2787	54.2207	53.3014	53.0483	49.8822
AT1G21390	4.58309	6.71688	3.91034	4.8901	6.76154	4.9521	4.48332	6.36859	5.37065	7.76143	6.02295	6.2997
AT1G21400	6.16954	6.2933	4.08809	7.36262	7.85957	7.65324	8.03056	6.88636	6.34194	9.95894	12.4165	10.0795
AT1G21410	5.34693	4.78049	6.10251	6.53845	8.20632	7.75329	5.91207	6.00615	5.31352	5.70418	6.30093	6.47151
AT1G21440	62.283	51.012	57.4702	41.6483	40.3381	45.0691	53.6028	53.6929	56.7346	42.8281	39.6588	39.4018
AT1G21450	26.9109	24.205	29.0906	27.2527	30.687	30.8631	28.575	28.9952	26.6247	30.0638	34.0065	29.3795
AT1G21460	9.34244	8.16918	9.12414	8.51646	13.0608	10.5545	10.2969	11.3392	10.2271	11.0343	11.8142	10.5377
AT1G21480	8.5786	9.43995	10.9608	11.1538	10.3446	11.905	10.9373	11.391	12.741	11.6421	10.934	9.85044
AT1G21500	187.613	194.064	235.924	247.692	249.888	237.651	251.263	230.512	267.104	243.269	256.995	264.244
AT1G21520	1.939	1.99691	2.31066	3.24175	2.5428	4.40187	2.66043	2.53708	3.48521	3.27289	3.79909	3.49347
AT1G21540	4.2893	5.50664	5.98401	5.49449	5.08561	3.75159	4.72966	5.28127	3.88515	5.18987	5.7913	4.86795
AT1G21550	2.40906	3.02562	1.95517	6.20878	2.94734	3.45146	2.8575	6.21326	2.971	4.58205	4.03074	3.14985
AT1G21560	27.0285	26.0204	27.3724	24.9999	22.943	24.5104	25.3726	28.1668	28.2816	26.978	25.806	26.1151
AT1G21580	85.3159	83.0231	87.1533	105.714	98.8803	96.3909	108.684	102.881	96.0432	96.9711	92.5218	90.9448
AT1G21590	28.5562	28.8039	31.105	34.7252	30.9182	34.3646	35.571	32.4125	33.2523	34.2718	33.5895	34.362
AT1G21600	140.842	141.115	137.81	149.121	144.073	139.859	130.066	133.585	136.723	150.413	138.806	151.422
AT1G21610	33.8443	34.6736	35.7263	34.7801	37.6219	36.0153	36.8519	35.6744	37.766	39.3682	37.8056	36.7674
AT1G21630	101.239	101.237	123.413	117.692	113.79	109.997	123.365	117.948	120.154	110.156	116.011	112.936
AT1G21640	53.4106	55.0058	51.4862	62.3625	64.3791	63.8271	59.7612	58.2493	58.8486	64.5227	58.9323	70.4421
AT1G21650	22.9742	22.5106	19.6702	18.2967	20.747	19.1081	22.6629	22.9373	18.7401	21.6478	25.1574	21.3617
AT1G21651	5.22942	3.8728	4.26583	4.67032	3.87199	3.95168	3.69504	4.45283	3.42807	4.02098	4.54038	4.69614
AT1G21660	48.71	50.9515	52.9081	51.1537	53.5722	52.6223	53.6028	49.8096	50.7926	50.0752	44.1992	47.1905
AT1G21670	20.1538	20.3322	25.832	38.2417	34.1545	31.8135	40.6947	31.6358	33.6523	55.7327	57.774	59.2745
AT1G21680	76.9723	80.3001	104.631	175.824	147.078	167.771	122.429	100.81	121.525	212.925	183.329	208.177
AT1G21690	29.9076	31.406	27.3724	24.7252	29.1266	26.4612	24.6336	25.5261	28.9101	26.978	30.5317	32.9875
AT1G21700	49.8851	53.6746	51.1307	48.2966	53.4566	49.1208	53.5535	49.4472	49.7642	53.1611	55.0405	50.684
AT1G21710	10.2826	8.41123	8.76865	8.62635	9.53551	9.25392	10.1491	6.93814	7.88457	8.74329	7.55185	10.0795
AT1G21720	54.6445	55.853	56.1075	50.4394	51.0872	58.925	59.6134	58.6117	58.6201	56.4807	53.8359	58.9881
AT1G21730	35.4308	30.4378	31.6382	36.923	32.1318	29.8126	29.2155	34.5353	34.795	32.0276	38.3152	31.8421
AT1G21740	16.1583	15.3097	12.5605	12.3077	14.7367	10.7546	14.4846	14.5494	12.1125	10.9876	12.8798	8.87685
AT1G21750	229.566	234.183	229.288	205.769	206.256	227.296	239.094	222.849	242.022	207.221	231.513	222.952
AT1G21760	12.4566	11.3763	12.679	13.0769	13.6965	15.9067	12.7602	11.7534	11.1984	14.8215	12.7872	14.2602
AT1G21770	26.2059	28.925	29.9201	28.4615	35.946	29.0623	29.4125	27.0794	28.3959	33.4302	27.4739	30.0668
AT1G21780	16.8046	16.8225	19.0185	19.5055	15.8347	19.9084	18.4752	15.6885	20.797	19.5438	20.1074	19.0709
AT1G21790	4.05427	4.59895	4.26583	5.05493	5.08561	4.35184	5.715	4.91883	3.54234	4.81582	5.189	5.89881
AT1G21810	6.93339	5.3251	5.15454	4.67032	5.7791	4.15176	5.07453	5.54015	5.19925	4.81582	4.40139	2.80623
AT1G21830	28.0861	28.9855	32.3492	33.6812	31.6117	28.0619	26.358	28.581	27.7103	33.3835	32.0143	35.0493
AT1G21840	2.05651	1.27076	1.3627	1.42857	1.67594	1.75074	1.77362	1.08732	1.94258	0.935112	2.36285	1.7181
AT1G21880	42.5992	55.0664	60.6103	50.3296	52.7632	47.5201	65.5747	58.1457	61.991	50.496	59.2102	53.0893
AT1G21900	22.4454	19.7271	17.5965	20.4395	20.6314	20.6087	18.7708	22.2124	20.3399	22.77	19.5051	22.908
AT1G21910	17.2747	26.686	27.7279	29.89	31.3805	30.663	19.8547	25.8368	31.0812	25.8091	24.0918	34.3047
AT1G21920	38.2511	31.0429	31.105	38.4065	37.333	38.6664	32.0237	34.0694	34.0522	35.4875	35.5817	39.6881
AT1G21930	18.5674	17.9117	16.7078	17.6373	16.3548	15.8567	17.5884	14.7047	16.3976	14.541	13.0188	15.9211
AT1G21980	43.128	43.811	43.547	43.7362	40.7426	40.217	46.0156	49.0329	40.5655	42.2203	38.6859	36.5383
AT1G22020	22.5041	25.2942	25.121	25.5494	24.9657	26.9114	26.4565	26.1475	24.6821	27.3053	30.6707	25.5424
AT1G22030	14.5719	13.3733	13.9824	11.978	13.9276	12.6554	14.2875	14.8083	12.0554	13.4189	11.1656	14.3175
AT1G22040	5.99327	8.53226	8.47241	9.89009	9.88226	9.85418	9.50858	7.35235	10.5699	9.30436	8.61745	10.4804
AT1G22050	8.40232	7.07996	8.35392	7.69229	8.66865	7.70327	6.45401	7.66302	7.25609	7.66792	6.71791	10.1368
AT1G22060	51.119	59.9679	52.3157	56.3186	55.017	50.3213	68.6785	64.2554	61.2483	52.7403	52.2143	51.0276
AT1G22065	11.2227	12.3445	12.7975	6.75823	6.12584	10.3544	8.32616	6.62747	9.19867	7.48089	7.59818	10.1368
AT1G22070	32.4341	31.8296	31.6382	31.0988	30.1669	29.7626	37.3446	35.8816	37.4803	37.2174	37.7129	39.2872
AT1G22140	15.4532	14.0389	10.9016	16.2088	13.812	13.4057	10.7895	10.2001	11.4269	11.0343	9.21975	13.2866
AT1G22150	3.40794	1.9364	1.95517	1.04395	0.57791	1.20051	3.0053	2.84774	2.34252	2.104	2.54817	1.43175
AT1G22160	2.82036	2.29947	3.31787	4.94504	4.4499	3.25138	4.97599	5.22949	2.85673	3.41316	3.10414	2.51988
AT1G22170	10.7526	10.5292	8.53166	8.29668	7.51283	8.10344	10.1491	8.595	9.4272	7.80818	8.61745	8.81958
AT1G22180	8.46108	8.16918	8.59091	10.2747	7.80178	10.0543	7.19302	7.81835	9.59861	8.22898	7.45919	9.44955
AT1G22190	24.7957	24.0235	30.5718	28.7911	32.4207	32.3637	24.4858	26.0957	26.7961	25.061	28.5395	31.5558
AT1G22200	41.8941	37.7598	38.748	39.7801	41.0894	35.5151	36.6548	43.2857	36.9661	38.5734	47.3497	41.2917
AT1G22220	3.81924	3.8728	4.32508	2.80219	3.58304	2.70115	3.10384	3.93506	3.54234	3.3664	2.73349	4.18071
AT1G22230	6.81587	5.44612	5.80627	4.50548	4.39211	5.00212	3.25164	3.77973	5.08498	4.72231	4.63304	3.37893
AT1G22250	4.05427	5.20407	3.8511	4.50548	3.98758	4.45189	2.95603	3.31374	4.57077	3.92747	5.23533	5.95608
AT1G22260	0.411303	1.08922	1.2442	0.769229	0.866865	1.10047	0.837543	0.931988	1.25696	0.981867	0.926608	0.40089
AT1G22270	28.4974	36.1259	34.2451	28.0769	28.2598	32.5638	32.9598	32.1536	32.9095	33.2432	29.9294	34.7056
AT1G22275	0.822605	1.81537	1.59969	2.41758	1.21361	1.20051	2.11849	1.60509	1.19983	1.21565	1.66789	1.03086
AT1G22280	26.7934	29.167	27.3132	33.3516	31.8428	31.6634	27.3433	31.9983	30.4527	31.9341	31.2267	32.3003
AT1G22300	340.088	289.129	265.903	277.857	285.256	299.177	242.69	279.338	265.676	257.436	262.323	274.323
AT1G22310	13.3967	11.0738	14.2787	11.6483	13.003	13.6558	14.2382	11.1839	13.0838	13.3721	13.7601	12.2558
AT1G22330	23.9143	25.4152	35.7856	35.2746	33.9233	31.0131	28.6243	32.6196	39.8228	39.1812	38.5469	41.578
AT1G22350	4.46557	2.60204	3.7326	6.04394	4.85444	5.45231	4.48332	5.02238	4.39936	4.95609	4.7257	4.75341
AT1G22360	98.7714	103.779	106.527	104.835	109.745	109.596	94.7902	104.02	109.47	133.627	134.682	146.439
AT1G22370	2.46782	2.23896	2.36991	3.95604	5.1434	3.3014	6.15841	4.09039	5.02784	8.97707	5.69864	7.90326
AT1G22380	1.29267	1.51281	1.30345	3.02197	1.84931	1.95083	1.67509	2.9513	1.25696	3.50667	2.68716	1.54629
AT1G22400	108.466	118.12	113.578	137.088	114.773	109.096	100.308	182.359	137.18	121.892	131.949	127.54
AT1G22403	4.05427	3.81229	3.61411	4.45054	3.8142	3.3014	3.0053	4.24572	3.77088	3.3664	3.42845	3.95163
AT1G22410	208.413	221.597	225.26	214.175	202.211	225.496	240.079	219.897	240.479	227.653	220.44	233.834
AT1G22430	60.2265	60.9966	61.3805	61.4834	61.663	60.5757	54.8344	62.029	58.3344	65.7851	60.4612	73.6492
AT1G22440	12.2803	13.3733	11.6718	15.4945	12.0205	14.3061	7.78422	13.1514	11.6555	11.0343	10.4243	12.0267
AT1G22450	99.6527	94.5205	87.6865	83.3515	85.2995	87.7872	80.3056	83.9825	83.9307	86.7784	86.4062	75.7682
AT1G22460	1.17515	0.72615	1.59969	0.549449	0.924656	1.10047	0.788276	0.776657	0.62848	1.12213	1.0656	1.37448
AT1G22470	2.3503	1.81537	1.00721	1.97802	1.2714	2.05087	1.67509	4.45283	2.11398	1.72996	2.27019	2.00445
AT1G22490	1.17515	0.72615	0.533229	0.714284	0.982446	0.450191	1.18241	0.828434	0.742749	1.87022	1.57523	1.03086
AT1G22500	11.9278	14.523	14.4564	11.6483	11.0959	13.1556	10.3954	11.857	16.969	14.4942	11.3973	17.811
AT1G22510	4.7006	4.3569	5.62853	5.49449	5.1434	4.65197	6.94668	5.22949	4.28509	4.30151	4.77203	5.03976
AT1G22520	16.6284	14.0389	11.6125	11.1538	15.2568	13.2056	10.2969	11.2356	11.5983	12.811	9.77571	11.5113
AT1G22530	191.785	228.132	221.882	244.999	229.719	216.292	209.878	264.478	269.447	318.499	252.13	297.919
AT1G22540	12.9267	12.5261	12.3828	12.7472	13.1186	13.2556	13.3514	12.789	14.1694	15.4761	15.3354	17.9255
AT1G22550	13.1617	14.2204	15.5821	16.978	15.7191	15.2565	17.6377	17.5524	16.6262	16.832	14.8257	17.0665
AT1G22570	13.6905	14.0389	13.153	18.2417	20.2846	17.1073	13.8934	16.724	17.6546	33.5705	31.3657	33.2166
AT1G22590	13.6905	17.5486	13.6862	15.1648	15.5458	15.3065	14.5338	16.9311	16.1119	15.2891	15.845	18.8991
AT1G22610	58.64	61.7832	63.5727	65.5493	68.02	67.7287	68.2351	69.8474	66.3332	63.12	63.4726	60.9926
AT1G22620	21.5053	25.7178	20.0257	26.2637	26.4683	25.1106	24.1902	23.3515	25.3106	26.8377	26.2693	26.0579
AT1G22630	29.8488	25.2942	26.6022	31.978	28.3176	31.7635	25.6682	24.2317	23.9965	25.6688	26.9643	29.7804
AT1G22640	7.69723	6.71688	7.34671	9.06591	11.0381	9.30394	7.14375	6.98991	7.65603	7.24712	6.90323	8.76231
AT1G22650	12.5741	9.37943	11.3163	10.2747	8.89981	9.60407	13.4007	13.8245	12.9695	7.20036	8.33947	8.30415
AT1G22660	16.8634	19.5455	20.1442	14.7802	17.1639	16.2569	19.8547	18.6398	17.9403	18.2347	18.1152	17.9828
AT1G22690	36.0771	28.3804	36.2596	42.2527	45.886	46.5197	39.9065	48.2045	36.6804	38.4798	34.7478	45.6442
AT1G22700	77.4424	74.6119	82.8874	77.4724	78.249	74.7317	87.1538	77.5104	78.6743	86.5446	83.7653	86.3632
AT1G22710	71.2729	78.1216	87.094	106.868	100.614	102.844	84.5426	79.685	83.0737	109.315	114.853	113.738
AT1G22730	31.4353	29.6511	28.2019	29.3955	29.1266	28.4621	29.314	29.0987	31.2526	30.6717	29.9758	26.8596
AT1G22740	6.87463	6.11176	7.28746	6.15383	8.89981	7.60322	9.36078	9.99299	9.4272	12.8578	10.1464	15.2338
AT1G22750	16.7459	16.2173	16.3523	18.9011	19.5333	17.8576	17.0957	15.6885	17.826	17.2528	20.478	24.5688
AT1G22770	112.814	111.161	103.92	127.967	130.145	125.553	138.983	124.524	134.666	182.347	176.333	177.594
AT1G22780	248.133	226.377	218.683	188.516	182.735	187.78	199.582	197.116	191.858	185.666	190.001	173.299
AT1G22790	17.5097	17.8512	14.9304	14.5604	15.9503	19.2582	17.0465	16.258	17.3689	15.5229	16.8643	17.4101
AT1G22800	16.0408	13.4943	13.39	13.1318	14.0432	14.9563	14.9772	15.326	15.0264	14.5877	14.4551	13.9739
AT1G22830	5.69948	5.62766	6.57649	4.94504	4.68107	5.25223	5.22233	5.33304	5.71346	6.45227	5.60598	4.46706
AT1G22840	103.472	94.1574	89.5824	85.6591	87.4955	91.1386	85.3801	84.7592	85.5305	95.7087	88.491	85.7905
AT1G22850	81.4379	77.0929	76.9627	85.6591	84.606	80.7342	89.1244	85.8465	91.3582	82.3366	85.2016	89.3412
AT1G22860	16.5696	18.1537	14.3972	18.2417	16.3548	17.4074	17.0957	18.588	18.4545	16.0839	16.5399	17.4101
AT1G22870	10.7526	12.5866	16.0561	13.5165	13.9276	11.705	19.3128	15.1707	16.4548	13.9799	14.5941	14.4893
AT1G22880	8.04978	10.7712	8.41316	2.96703	3.98758	3.25138	5.02526	5.4366	5.31352	4.72231	5.37433	5.38338
AT1G22882	31.0827	36.6706	35.6671	29.4505	32.3629	30.563	31.9744	34.9496	33.3095	29.8768	33.0336	31.2694
AT1G22885	9.28369	8.59277	12.8567	9.83514	11.5004	10.8546	8.07983	7.45591	9.02726	8.50952	7.13488	10.6522
AT1G22890	8.40232	9.13738	9.36113	12.2527	12.6562	15.5566	5.17306	6.52392	8.57019	11.4084	10.8413	14.9475
AT1G22900	1.70397	2.23896	2.78464	2.47252	2.36943	2.20093	2.75897	3.72795	1.71404	2.5248	2.96514	3.09258
AT1G22910	27.4985	31.2244	31.816	32.6373	32.1896	32.4638	31.6296	26.5617	31.7097	32.2614	30.1148	32.6439
AT1G22920	29.4375	28.1988	33.5342	25.4944	29.0111	29.1123	29.4125	24.1799	29.6528	27.3053	22.0069	28.2341
AT1G22930	67.1011	63.2355	63.9282	84.1207	82.2943	84.7859	72.4721	70.2616	71.6468	69.6658	79.4103	74.8519
AT1G22940	13.8668	10.7107	12.5013	11.8681	11.616	12.6554	12.4153	12.1676	11.484	12.0629	12.6945	10.2513
AT1G22950	35.5483	32.3742	31.342	25.2197	24.7345	27.8118	32.5656	29.7719	29.1386	24.6402	25.667	24.1679
AT1G22960	12.8091	11.8604	10.1313	10.6044	11.4426	11.5549	11.3315	10.8214	11.8269	10.8941	9.86837	10.2513
AT1G22970	11.9278	11.3158	10.9016	9.94503	11.1537	10.4544	11.0359	11.0285	10.7413	10.8005	11.1656	9.90771
AT1G22985	1.58645	2.05742	2.25141	2.08791	1.84931	3.05129	1.67509	2.17464	2.17111	2.5248	1.66789	2.34807
AT1G22990	1.58645	1.39179	1.00721	1.37362	1.44477	1.45061	0.739009	1.55331	0.914153	1.16889	1.38991	1.08813
AT1G23000	8.81363	9.92405	11.968	10.4945	10.7491	10.1043	11.1344	11.4945	10.6842	8.74329	12.8798	9.85044
AT1G23010	6.75711	7.62457	9.59812	9.72525	10.229	8.75371	6.94668	6.47214	7.14182	10.0525	9.12709	9.27774
AT1G23020	41.189	51.3751	63.5135	75.879	60.2182	60.2255	47.3458	53.3304	56.9632	79.204	69.1713	78.2881
AT1G23030	42.0704	45.4449	46.0354	45.6043	37.1596	41.5676	43.2074	48.7741	50.1642	45.914	39.3808	44.4415
AT1G23040	10.6351	11.3763	13.2122	10.6044	12.5406	11.905	11.2329	9.83766	13.0838	10.9876	9.68305	12.5421
AT1G23052	0.70509	0.121025	0.592476	0.879119	1.04024	0.700297	1.03461	0.155331	1.25696	1.49618	1.15826	1.7181
AT1G23060	3.58421	2.60204	2.4884	3.07692	2.77397	3.50148	4.03991	3.26196	4.34223	2.33778	3.05781	2.06172
AT1G23080	93.1307	109.346	122.761	139.67	135	130.805	160.907	138.193	142.894	155.649	157.384	153.713
AT1G23090	28.0273	26.3834	26.0097	29.89	32.5363	29.1624	23.3527	27.0794	22.4539	25.061	28.4932	22.9653
AT1G23100	14.6894	10.2266	10.0129	8.35163	8.9576	7.25307	7.93203	10.925	8.62732	9.72516	11.1656	8.47596
AT1G23110	2.82036	1.33127	1.12571	0.274725	0.866865	0.500212	1.13315	0.36244	0.62848	0.607823	1.01927	0.62997
AT1G23120	2.7616	2.60204	3.91034	3.84615	3.75641	2.80119	2.36483	1.86398	2.57106	2.24427	0.972938	2.00445
AT1G23130	193.606	145.714	150.607	235.439	230.239	216.892	177.707	160.923	161.519	213.112	199.916	210.925
AT1G23140	4.2893	2.84409	2.72539	2.14285	2.94734	1.6507	1.42875	2.79597	2.57106	2.61831	1.80689	1.66083
AT1G23149	1.46894	1.87589	1.3627	1.42857	1.50257	1.75074	0.985345	1.29443	1.77117	1.16889	1.48257	1.37448
AT1G23150	1.64521	1.21025	1.54044	2.08791	1.50257	2.40102	1.33022	1.29443	2.05684	1.16889	1.01927	1.43175
AT1G23170	6.40457	7.86662	6.45799	7.80218	6.58817	10.3044	7.39009	6.42036	6.68475	6.40551	6.57892	6.98694
AT1G23180	42.0704	43.9926	41.2956	37.5274	36.8706	36.3654	48.7746	42.0948	44.6221	40.3033	44.1065	39.7454
AT1G23190	88.7826	90.8897	94.0852	86.9778	87.2066	100.293	103.609	89.0567	103.528	88.9291	90.7149	85.7332
AT1G23200	1.23391	1.14974	0.710972	1.04395	1.56036	1.40059	1.33022	0.673103	0.857019	1.49618	1.25092	1.1454
AT1G23205	11.869	10.0451	12.916	10.3846	8.20632	9.80416	11.43	10.5625	10.4556	8.32249	9.68305	10.0795
AT1G23220	21.9753	21.3004	17.8335	16.2088	17.6262	17.6575	19.5098	19.7789	19.54	19.3568	19.6904	19.2427
AT1G23230	39.6026	40.5434	39.5182	38.4065	39.1245	40.067	48.6268	41.2664	39.9942	44.0438	46.3767	42.9525
AT1G23260	26.9697	31.1034	36.0226	35.7692	30.5136	34.9148	28.9199	29.6165	31.0812	34.6926	28.9102	34.2475
AT1G23280	79.8515	79.816	75.126	61.5383	69.0602	63.4769	64.7864	67.0514	67.5902	62.8395	57.4034	57.4991
AT1G23290	201.597	184.624	173.951	149.285	168.634	183.428	131.002	163.771	147.921	138.537	149.323	176.506
AT1G23310	897.815	866.72	922.604	1107.2	1127.62	1033.49	833.405	934.059	934.55	957.882	942.221	1002.23
AT1G23330	15.9233	13.3733	14.0417	15.5494	14.7367	13.8559	13.6963	12.6336	15.2549	10.9876	14.0381	14.432
AT1G23340	6.93339	6.23279	6.04326	6.20878	6.87713	5.80246	7.19302	5.74726	5.82773	6.77956	6.20827	5.55519
AT1G23360	18.3323	16.8225	11.968	14.2857	16.8172	15.3565	14.189	15.9991	13.7694	16.645	16.6326	17.7537
AT1G23380	5.64072	7.2615	7.40595	5.65933	5.89468	5.55235	5.32086	6.1097	6.91328	5.0496	5.14267	4.92522
AT1G23390	78.5588	79.937	112.807	156.153	166.38	138.309	109.324	111.787	125.41	255.987	193.8	219.001
AT1G23400	88.195	98.7564	94.6185	99.6152	107.607	104.544	103.954	100.448	105.128	117.59	111.61	120.668
AT1G23410	35.5483	34.9762	28.0241	24.5604	24.9657	25.2107	20.2488	26.8206	22.0539	21.8816	20.617	20.9036
AT1G23440	29.4963	23.7814	24.2915	28.8461	25.4858	29.9127	23.6975	31.3769	31.0812	31.7938	29.5125	32.7012
AT1G23450	2.29154	0.786662	1.83668	2.03296	1.56036	1.40059	1.62582	1.8122	1.02842	1.87022	1.94588	1.43175
AT1G23460	10.6351	9.07687	9.65736	10.7692	9.36214	10.2043	10.4447	11.2874	12.3411	10.6135	10.1464	9.56409
AT1G23480	34.2556	36.1259	33.7119	40.6043	37.6219	36.1153	33.1569	41.9395	36.8518	43.1554	42.9946	44.1552
AT1G23490	153.71	160.903	170.515	159.67	142.339	163.619	176.574	178.32	182.716	172.715	149.23	163.678
AT1G23530	3.34918	2.96511	2.96238	2.63736	2.65838	2.90123	3.49797	4.24572	2.971	3.50667	3.15047	3.77982
AT1G23550	2.70285	2.48101	2.54765	2.47252	3.00513	2.95125	3.10384	4.86705	2.34252	2.5248	1.85322	2.40534
AT1G23560	3.17291	3.81229	3.19937	3.2967	2.83176	2.45104	2.8575	3.00307	2.68532	2.38453	1.66789	2.2908
AT1G23710	11.0464	10.9528	12.3828	16.7582	16.0081	17.0572	10.9866	15.8956	12.4553	13.6994	13.5748	17.0665
AT1G23720	249.837	222.504	308.443	193.571	159.272	287.822	153.172	184.948	258.534	221.014	254.817	244.486
AT1G23730	5.1119	9.13738	7.28746	13.956	10.1134	15.8567	6.40474	6.83458	7.19896	7.5744	7.73717	11.5685
AT1G23740	105.94	104.808	111.86	123.241	118.876	108.046	116.862	114.427	110.441	85.2354	83.4874	87.3941
AT1G23750	9.22493	10.2871	7.99843	8.35163	9.18876	9.2039	7.34082	8.595	8.57019	6.87307	8.80277	8.64777
AT1G23760	3.64297	3.08614	2.78464	1.70329	1.15582	2.15091	2.80823	2.4853	2.85673	3.45991	3.75276	2.74896
AT1G23780	34.6082	31.9506	33.7712	34.0659	35.657	33.7643	37.8372	33.3445	33.2523	34.8329	34.4235	37.5119
AT1G23790	7.81475	8.16918	6.57649	7.19779	6.81933	5.25223	8.76957	7.09347	6.57048	6.312	8.24681	5.55519
AT1G23800	12.5741	9.74251	7.5837	11.7033	8.61085	8.85375	10.691	10.3036	9.77001	10.0992	10.0074	9.62136
AT1G23820	100.064	92.1605	89.8787	86.9229	89.1137	86.2866	101.885	97.4446	91.701	90.0045	96.9232	93.751
AT1G23830	1.5277	2.05742	1.71818	2.41758	2.02268	3.15134	1.57655	2.22642	2.39965	2.104	2.64083	2.34807
AT1G23850	2.23279	4.71997	2.90313	3.57142	3.1785	3.70157	2.26629	2.58886	3.31381	2.85209	4.49405	3.14985
AT1G23860	30.6127	28.5014	38.9257	34.5604	37.7375	38.0661	36.507	33.9658	36.7947	34.2718	36.6937	32.9875
AT1G23870	31.8466	28.6224	34.0081	33.2966	34.27	35.8652	28.575	27.7525	36.1091	45.727	38.9639	45.8733
AT1G23880	6.05202	4.53844	4.68056	6.64834	6.12584	6.25265	6.20767	6.05792	6.45621	5.84445	5.05001	4.29525
AT1G23890	7.0509	6.47483	6.63574	6.09889	6.53038	7.75329	6.99595	6.7828	5.71346	7.1536	8.10782	7.67418
AT1G23900	48.0049	46.6551	44.8505	45.6043	44.2101	48.3205	47.9863	44.6837	46.9075	49.8882	49.2492	42.838
AT1G23935	3.70172	3.8728	2.72539	2.14285	3.1785	2.05087	3.79358	3.57262	3.77088	4.16125	3.33579	2.69169
AT1G23940	4.2893	2.96511	4.20658	2.6923	3.12071	2.95125	3.30091	4.91883	3.54234	3.50667	3.1968	2.17626
AT1G23950	25.0307	24.6286	25.1802	26.8681	27.5663	27.6117	26.8014	27.9079	31.5954	28.1936	26.5936	27.4323
AT1G23960	26.6172	19.9086	20.0257	20.3296	19.7645	22.9097	19.362	21.3322	21.7683	21.2738	20.9877	21.7053
AT1G23970	7.69723	7.68508	7.64294	8.13185	7.97515	8.30352	8.32616	9.47522	8.11311	7.90169	8.24681	7.73145
AT1G23980	5.34693	6.7774	5.0953	4.83515	5.25898	4.30182	4.87746	5.95437	4.85644	5.28338	5.46699	5.49792
AT1G24020	125.33	107.168	101.313	97.6371	108.069	105.895	143.91	148.756	108.784	102.862	107.116	101.712
AT1G24030	2.70285	2.66255	2.66614	2.74725	1.73373	2.70115	2.5619	1.76042	2.45679	2.01049	2.45551	2.23353
AT1G24040	21.329	20.2717	23.3436	25.3846	27.6819	25.0606	22.9585	23.4033	23.9965	24.7337	25.1574	30.0668
AT1G24050	40.5427	42.1167	38.3925	43.2966	46.4639	39.8169	35.1275	38.5222	41.6511	42.1735	37.3423	40.5472
AT1G24070	3.64297	3.08614	3.19937	2.91208	4.4499	3.05129	7.29155	5.95437	3.94229	3.17938	6.34726	3.03531
AT1G24090	7.0509	6.65637	6.87273	4.72526	4.16095	4.60195	7.14375	6.67925	7.82744	6.91983	5.83763	4.12344
AT1G24095	3.05539	2.66255	3.31787	2.58241	2.48501	3.85163	3.54724	2.64063	2.79959	2.5248	3.05781	2.63442
AT1G24100	132.851	137.363	130.76	105.439	103.446	110.097	123.464	138.918	129.753	100.852	117.262	104.518
AT1G24120	26.3821	23.5394	24.41	24.0659	22.1917	21.4091	24.2888	22.6266	23.8823	22.3024	22.9335	22.7935
AT1G24140	1.11639	0.4841	1.00721	1.5934	1.96489	2.80119	1.18241	1.1391	1.42836	1.72996	2.08487	2.34807
AT1G24145	0.998878	1.21025	0.947962	2.36263	2.77397	3.80161	1.23168	1.24265	1.42836	0.748089	1.38991	0.68724
AT1G24147	2.99663	2.78357	3.25862	6.53845	6.76154	9.25392	4.43405	4.55639	5.71346	5.09636	5.00368	5.26884
AT1G24148	7.93226	6.05125	6.57649	8.35163	8.3219	9.85418	9.75491	10.0448	9.2558	11.5486	9.40507	12.5421
AT1G24150	7.28593	8.59277	8.53166	11.6483	9.94005	11.0547	10.0998	9.57877	9.31294	12.3902	9.77571	9.10593
AT1G24160	64.8095	63.2355	65.8834	69.3405	68.1933	65.7279	75.0833	69.8991	70.8469	74.3414	77.9277	73.8783
AT1G24170	42.4229	40.9064	46.3909	46.5933	38.431	39.7669	44.4391	49.1883	52.1067	47.1764	43.1799	50.3403
AT1G24180	96.9499	101.056	100.129	81.4833	84.4326	91.2887	83.6065	85.0181	93.0722	87.62	85.9892	88.3676
AT1G24190	47.3586	50.7095	47.3981	53.5164	51.7807	50.7215	57.5934	56.0229	52.7923	50.7766	52.446	55.0365
AT1G24210	0.822605	1.51281	0.770219	1.48351	1.21361	1.55066	1.08388	1.76042	1.37123	1.54293	0.926608	0.80178
AT1G24240	7.99102	7.7456	9.24263	8.02196	8.09074	9.50403	9.70565	7.9219	9.65574	8.88356	8.43213	9.85044
AT1G24260	0.293788	0.544612	0.414733	0.714284	0.809074	0.600254	0.54194	1.8122	3.25667	1.12213	0.694956	0.51543
AT1G24265	6.75711	3.57024	6.221	4.06593	3.64083	4.15176	5.8628	4.24572	5.14211	4.81582	3.98441	5.1543
AT1G24267	47.4761	46.4736	42.3621	41.5933	38.9511	42.2179	42.4191	45.4603	44.165	42.6878	40.6318	47.4768
AT1G24280	48.4749	51.9802	45.0874	31.5933	30.5714	34.9648	42.8625	54.1589	51.0783	36.7031	35.6281	37.2255
AT1G24290	6.46333	6.59586	8.59091	7.80218	6.99271	7.40314	8.81884	6.47214	7.82744	9.39787	7.08855	8.0178
AT1G24300	50.2377	55.6715	56.5815	55.4944	59.0624	54.3731	62.9635	57.5244	59.42	58.8185	63.38	60.019
AT1G24310	38.0161	43.9321	49.768	36.4285	38.7199	34.7647	40.9903	37.3831	42.2225	39.5085	39.8441	33.2739
AT1G24320	2.58533	1.81537	3.19937	1.81318	0.924656	1.75074	1.52728	1.65687	2.34252	1.6832	1.5289	1.94718
AT1G24330	3.93675	3.32819	4.68056	4.99999	5.1434	4.10174	6.50328	5.54015	5.08498	5.0496	4.44772	4.52433
AT1G24340	19.1549	18.2748	21.3291	19.8351	20.5736	19.9084	18.4752	18.9504	18.9115	20.5725	20.5244	18.9564
AT1G24350	17.5097	17.1855	17.8335	19.4505	17.8574	16.6571	17.7362	17.0865	17.9974	18.749	18.3932	20.6172
AT1G24360	139.784	141.055	144.446	133.681	131.995	136.808	141.446	136.951	133.752	132.505	132.876	132.695
AT1G24400	4.11303	4.53844	5.98401	6.42856	5.43235	6.6028	6.10914	4.24572	5.14211	6.03147	6.2546	5.78427
AT1G24430	1.76273	2.23896	2.36991	1.97802	2.36943	1.55066	1.92142	1.44976	2.85673	2.33778	1.57523	2.2908
AT1G24440	8.34357	7.32201	8.05768	9.39558	7.28166	9.10386	9.85345	10.8214	9.48434	9.95894	10.1464	12.6567
AT1G24450	7.52096	8.89533	10.2498	8.46152	9.76667	9.05384	9.06517	8.43967	7.37036	8.69654	9.54406	10.3086
AT1G24460	57.6999	58.3945	52.3157	56.7581	57.4442	58.975	67.2005	66.7407	62.6766	57.0886	61.5268	49.6531
AT1G24490	52.5292	61.0571	65.5279	57.0328	58.0221	55.4735	65.7225	60.9417	60.0484	62.2317	59.0712	57.27
AT1G24510	224.219	226.801	198.124	188.846	190.999	195.983	201.109	203.588	194.772	190.015	194.217	181.145
AT1G24530	24.3256	23.4183	23.5213	22.1428	23.6365	22.1594	23.5005	22.5748	26.1105	23.6116	21.9143	25.3133
AT1G24560	37.3698	39.3936	35.9041	39.945	38.3154	39.2666	34.0929	37.7455	42.051	39.789	42.485	36.8246
AT1G24575	14.043	10.0451	10.6646	9.12086	7.33945	7.05299	15.7163	12.8925	13.7123	12.811	11.7679	10.5377
AT1G24577	0.70509	2.23896	1.77743	0.824174	1.44477	1.30055	1.08388	0.931988	0.799884	0.8416	1.20459	1.08813
AT1G24610	33.7856	40.1803	42.3028	38.2966	40.9738	41.5676	39.6109	37.3831	39.1943	41.5657	39.2418	37.3401
AT1G24625	19.9776	20.4532	20.6774	19.2857	20.5158	17.9076	22.9093	25.7332	22.8538	20.3387	20.7097	23.8243
AT1G24706	78.9701	81.1472	77.9699	84.6152	80.445	72.6808	84.4933	82.0668	80.7883	77.7545	80.7539	66.5478
AT1G24735	1.29267	1.14974	1.00721	0.934064	1.09803	1.30055	0.788276	1.08732	0.857019	1.49618	0.648625	0.40089
AT1G24764	49.8851	42.1167	44.8505	46.923	47.7931	44.1687	48.5282	48.9294	48.0502	48.579	45.4038	44.957
AT1G24793	5.99327	7.2615	6.28025	6.20878	6.81933	6.15261	7.78422	6.83458	6.74188	5.98471	7.45919	6.47151
AT1G24800	18.8612	21.724	19.6702	20.4945	18.8399	20.2586	19.0664	21.5911	19.5972	23.4713	21.173	21.4763
AT1G24807	2.23279	1.39179	1.59969	1.81318	1.09803	1.45061	1.57655	1.60509	1.42836	1.58969	1.85322	1.20267
AT1G24880	16.6871	15.4307	17.2411	16.2637	13.2919	15.5566	14.6816	17.19	15.0835	15.7099	13.7138	15.9783
AT1G24881	18.6849	21.5424	20.6182	20.0549	20.1113	19.2081	19.8054	20.2966	21.1398	22.3492	18.3932	22.7935
AT1G24909	4.52433	3.26767	2.66614	2.96703	3.12071	2.50106	2.75897	3.36551	3.31381	2.9456	4.03074	3.37893
AT1G25053	0.411303	1.39179	1.42194	1.0989	0.751283	1.10047	1.03461	1.29443	1.08556	1.02862	0.833947	0.80178
AT1G25054	15.512	15.0071	17.5965	14.5604	15.2568	16.557	13.9919	15.0671	13.9408	15.7566	14.8721	17.0665
AT1G25055	20.2126	20.0901	20.2034	21.4285	21.9028	18.3578	19.2142	18.7433	21.0827	19.6373	20.4317	20.5599
AT1G25083	5.28818	2.9046	2.78464	3.02197	2.60059	2.30098	2.75897	4.14217	2.28538	3.31965	3.6601	3.26439
AT1G25098	82.7893	81.7524	93.1965	93.0218	89.865	89.2378	90.3561	89.5744	81.1882	86.5446	84.3213	94.4955
AT1G25145	7.0509	7.32201	7.52445	5.93405	7.22387	6.10259	7.04522	5.38482	7.5989	7.24712	6.94956	6.98694
AT1G25150	19.2725	19.6666	20.4404	20	21.1515	18.4078	21.3327	20.2966	20.9113	20.3387	18.9028	21.5908
AT1G25155	4.64184	4.3569	3.14012	3.02197	3.29409	2.65112	2.26629	3.36551	3.02813	3.27289	3.56744	3.37893
AT1G25175	80.2628	90.8897	110.497	99.8349	97.8401	99.3921	96.4653	90.5582	96.9574	93.932	91.5952	99.8216
AT1G25180	0.0587575	0.4841	0.414733	1.75824	0.57791	1.15049	0.443405	0.569548	0.571346	1.12213	0.602295	0.51543
AT1G25210	6.52208	7.32201	7.70219	6.26372	6.18363	7.00297	7.34082	6.16148	7.37036	7.43414	6.67158	7.61691
AT1G25211	20.6826	23.4183	23.1066	20.7692	21.7294	20.2086	21.5791	21.4875	21.9397	23.0973	20.478	21.4763
AT1G25220	42.4817	46.4131	40.4661	42.4724	39.2401	38.6164	41.0396	46.237	41.8796	40.5838	39.5662	38.9436
AT1G25230	34.902	28.925	32.4085	34.7252	28.7221	34.4146	29.9052	30.4967	37.2517	42.08	45.9597	45.9306
AT1G25250	2.70285	3.44921	2.54765	2.30769	2.31164	2.30098	3.44871	2.9513	3.31381	4.208	4.03074	3.03531
AT1G25260	106.704	112.069	108.897	89.7251	87.7267	86.1865	93.1644	99.5157	91.3582	87.5264	84.8309	82.927
AT1G25275	63.4581	58.5761	51.19	70.9339	81.6008	80.7342	46.0156	59.9579	66.5046	77.9416	78.1594	96.2136
AT1G25280	32.0228	39.7567	42.4806	42.912	47.6776	43.0683	38.1821	37.8491	41.9368	40.4903	40.6781	39.1727
AT1G25290	11.8103	10.8922	10.2498	10.8791	9.53551	10.3544	10.7895	11.9605	12.9695	10.3797	13.1578	12.1985
AT1G25320	11.7515	8.29021	8.47241	9.12086	8.09074	7.90335	10.8388	10.2519	7.88457	11.1746	10.1464	10.4231
AT1G25350	126.152	142.749	142.431	127.747	131.186	135.207	130.263	132.083	127.696	122.593	128.335	118.95
AT1G25360	4.81812	5.99074	5.03605	4.45054	5.31677	6.05257	6.35547	5.69548	5.71346	6.82631	7.04222	7.33056
AT1G25370	8.28481	8.10867	8.76865	8.6813	8.66865	8.65367	8.47397	9.94121	10.5128	9.77192	8.06149	8.99139
AT1G25375	6.75711	5.44612	3.91034	4.8901	4.85444	5.25223	7.09448	5.38482	4.91357	5.56391	6.20827	5.32611
AT1G25380	42.0116	42.2377	42.3028	36.5384	39.1245	36.2654	39.6109	39.1953	41.8796	42.5476	36.6473	40.719
AT1G25390	20.6239	22.7527	24.4693	26.3736	27.104	27.1615	20.84	21.7464	22.511	25.0142	27.3349	25.4852
AT1G25400	5.1119	6.35381	4.08809	9.50547	7.51283	8.05341	7.04522	7.71479	7.65603	9.16409	10.5633	10.9958
AT1G25420	10.5176	11.6789	10.4868	11.7582	11.6738	11.3548	13.1544	11.4945	11.884	12.0629	10.9803	11.5113
AT1G25422	0.23503	0.423587	0.710972	0.32967	0.924656	0.550233	2.01996	0.828434	1.71404	1.77671	2.27019	2.34807
AT1G25425	4.99439	5.3251	5.27304	4.39559	4.27653	4.2518	8.4247	9.78588	7.14182	5.09636	6.39359	4.5816
AT1G25440	91.603	81.8129	85.3166	102.912	102.695	107.596	125.237	114.427	111.698	119.367	102.483	102.972
AT1G25450	45.7721	54.6428	57.8849	54.7252	57.9643	50.0212	65.0328	62.1843	61.7053	61.8576	54.9015	63.4552
[truncated: 17,964 more rows]

## Sheet: C
Supplementary File 1C. Genes identified as significantly induced by RVE8 by RNA-seq.
Genes significantly differentially expressed (adjusted p-value < 0.01) between RVE8:GR + DEX and RVE8:GR + mock or between RVE8:GR + DEX and rve8 + DEX, but not between rve8 + DEX and rve8 + mock, are defined as RVE8-induced or RVE8-repressed targets.
	Up-regulated genes comparing RVE8:GR_DEX vs RVE8:GR_mock							Up-regulated genes comparing RVE8:GR_DEX vs rve8_DEX
		logFC	logCPM	PValue	FDR				logFC	logCPM	PValue	FDR
	AT3G62550	1.48047	6.78889	2.49385e-53	1.2445e-49			AT3G62550	1.58133	6.76524	1.17073e-59	1.16845e-55
	AT5G24470	1.16017	6.22027	2.16573e-32	2.70188e-29			AT5G15960	1.63145	5.2997	6.62298e-56	2.55296e-52
	AT2G30600	1.07647	7.91444	4.14604e-30	4.59772e-27			AT5G24470	1.5733	6.10813	7.67384e-56	2.55296e-52
	AT1G80920	1.10676	6.06441	2.48194e-29	2.35914e-26			AT1G07050	2.17164	4.24907	1.72473e-47	4.30341e-44
	AT1G07050	1.54671	4.38142	5.54138e-27	4.09672e-24			AT4G15210	3.6564	2.33087	1.13507e-43	2.05974e-40
	AT2G02120	1.9476	2.90967	8.32741e-24	4.74924e-21			AT2G16005	1.88415	5.04765	2.09089e-42	3.47803e-39
	AT3G48360	0.93326	6.0134	1.57181e-21	6.97218e-19			AT3G18080	1.1084	7.60677	2.44519e-31	1.95233e-28
	AT3G07650	1.05818	4.23595	1.12e-20	4.5625e-18			AT3G28220	1.88708	4.78298	3.40879e-29	2.4301e-26
	AT5G42900	1.69853	3.04663	4.54731e-20	1.74556e-17			AT5G24780	1.45928	6.32995	8.58053e-29	5.7092e-26
	AT4G15540	0.912192	4.88561	2.31643e-18	7.97211e-16			AT2G30600	1.04829	7.92362	1.09616e-28	6.93162e-26
	AT1G30280	1.30543	3.76664	2.9176e-18	9.70638e-16			AT2G16660	1.08157	6.37795	1.11123e-28	6.93162e-26
	AT2G15960	0.830724	5.69138	2.71878e-17	7.98083e-15			AT1G68050	1.64174	3.85483	9.80051e-28	5.58937e-25
	AT3G53460	0.778024	10.5801	3.4327e-17	9.65072e-15			AT1G31690	1.23055	4.32824	1.82618e-27	9.92312e-25
	AT5G28770	0.865677	5.08457	6.47072e-17	1.74543e-14			AT5G47240	1.59187	4.01498	3.91881e-27	1.9968e-24
	AT3G15630	1.18256	3.86973	1.01549e-15	2.5025e-13			AT4G23600	1.53564	4.33461	4.16752e-27	1.9968e-24
	AT4G36850	0.785472	5.33547	1.22132e-14	2.70875e-12			AT3G48360	1.01502	5.98398	2.1536e-25	9.55291e-23
	AT1G78460	0.768085	5.50971	4.36613e-14	8.98477e-12			AT4G30650	1.09714	4.51283	4.76646e-24	1.90287e-21
	AT4G24340	0.7735	5.03636	5.35121e-14	1.07895e-11			AT1G78600	0.995211	6.11292	7.08946e-24	2.77476e-21
	AT4G32340	0.725165	5.55243	2.27834e-13	4.29037e-11			AT5G42900	1.88139	3.01019	2.22648e-23	8.23014e-21
	AT1G60680	0.751587	4.93469	6.5379e-13	1.15489e-10			AT2G43535	0.977556	5.56976	2.48898e-23	9.03318e-21
	AT5G20630	0.665507	9.42869	7.69063e-13	1.3466e-10			AT1G30280	1.49	3.7195	1.45905e-22	5.0214e-20
	AT4G11360	0.766509	4.46891	1.58656e-12	2.57474e-10			AT3G09600	2.52626	1.74701	2.44476e-22	7.99997e-20
	AT4G33980	1.32425	2.60691	5.87941e-12	8.50426e-10			AT1G52400	1.25116	7.68212	3.62032e-22	1.14707e-19
	AT1G30700	0.671875	5.49307	1.68624e-11	2.27426e-09			AT1G71030	0.91662	6.27707	3.56927e-21	1.04774e-18
	AT5G61380	0.647097	6.54746	2.13127e-11	2.83615e-09			AT2G15960	0.926816	5.65816	5.5247e-21	1.55322e-18
	AT2G45170	0.684303	5.2754	2.35314e-11	3.11066e-09			AT2G01422	6.39094	-0.0437193	1.83675e-20	5.02238e-18
	AT1G68050	0.93917	4.05182	3.66842e-11	4.7549e-09			AT5G24770	1.17979	6.59344	4.02167e-20	1.04255e-17
	AT5G11070	0.693878	4.57918	5.95394e-11	7.47463e-09			AT4G24340	0.933845	4.978	9.93586e-20	2.47912e-17
	AT5G57655	0.638938	5.95413	6.46359e-11	8.06373e-09			AT5G59130	0.99031	4.50285	1.58034e-19	3.89447e-17
	AT1G12780	0.656967	5.21832	7.38474e-11	9.09918e-09			AT5G08000	0.94158	5.03609	1.8903e-19	4.6015e-17
	AT5G21170	0.662319	4.99937	1.52584e-10	1.79161e-08			AT5G50950	0.956058	4.76091	3.53115e-19	8.29239e-17
	AT1G77210	0.748633	3.8299	1.83767e-10	2.10814e-08			AT2G05380	0.807047	7.84377	1.79096e-18	3.97215e-16
	AT1G78600	0.617308	6.24798	2.23176e-10	2.48872e-08			AT1G20620	0.810293	10.1535	2.45402e-18	5.38293e-16
	AT3G13450	0.738694	3.87885	2.9194e-10	3.20187e-08			AT3G26290	0.862069	5.35706	1.44744e-17	2.9482e-15
	AT3G46640	0.612452	5.70955	4.33682e-10	4.65416e-08			AT1G13930	0.786753	9.56768	1.50421e-17	3.03289e-15
	AT1G03090	0.67194	4.5833	4.68577e-10	5.00175e-08			AT2G02120	1.58299	2.99026	1.53325e-17	3.06051e-15
	AT2G15090	0.579779	7.11087	7.35159e-10	7.60337e-08			AT5G14920	0.79259	8.67437	3.30067e-17	6.33506e-15
	AT5G14920	0.574284	8.75864	1.0369e-09	1.04533e-07			AT2G05510	0.789461	6.06763	1.99506e-16	3.62031e-14
	AT5G57630	0.620358	5.3107	1.42585e-09	1.39516e-07			AT5G61290	1.33154	3.03167	2.24525e-16	4.0376e-14
	AT3G14990	0.566846	7.73844	1.46915e-09	1.41185e-07			AT4G33550	1.18407	3.77353	6.29041e-16	1.10143e-13
	AT2G05510	0.567912	6.15162	1.97935e-09	1.84973e-07			AT4G30660	0.833941	4.84691	1.05731e-15	1.80384e-13
	AT3G05160	0.598967	5.27432	1.99235e-09	1.84973e-07			AT1G80920	0.768603	6.17767	1.57886e-15	2.67081e-13
	AT3G19930	0.582095	6.00649	2.71766e-09	2.44357e-07			AT3G25770	1.01589	6.704	1.77442e-15	2.9516e-13
	AT1G02640	0.615189	4.98551	3.92738e-09	3.4535e-07			AT5G02940	0.77693	6.15604	2.13695e-15	3.52526e-13
	AT1G65390	0.858834	3.78354	4.17385e-09	3.65413e-07			AT3G07650	0.886243	4.29438	2.34445e-15	3.83586e-13
	AT1G10070	1.97244	0.850639	4.29303e-09	3.74206e-07			AT5G20630	0.732981	9.40351	3.47522e-15	5.63975e-13
	AT2G02100	0.553822	6.70921	4.70653e-09	4.08465e-07			AT2G28900	0.756854	6.29254	5.27029e-15	8.41603e-13
	AT4G24230	0.638591	4.3396	6.74672e-09	5.77989e-07			AT4G04340	0.740673	7.00845	6.41354e-15	9.93798e-13
	AT2G34510	0.565412	6.01715	7.71125e-09	6.53649e-07			AT5G43440	0.823368	4.80192	6.42252e-15	9.93798e-13
	AT1G04280	0.613886	4.56047	1.35172e-08	1.09682e-06			AT2G42540	1.13874	3.87109	8.16086e-15	1.25307e-12
	AT3G61060	0.887146	3.14839	1.37666e-08	1.11253e-06			AT5G57630	0.791987	5.24614	1.35578e-14	2.00465e-12
	AT4G37870	0.524203	8.3463	1.75869e-08	1.38564e-06			AT1G78460	0.774748	5.50494	1.40045e-14	2.05547e-12
	AT2G16365	0.555921	5.85875	2.11625e-08	1.62471e-06			AT4G34588	0.752455	5.81163	1.49773e-14	2.1822e-12
	AT1G27020	0.732441	6.0019	2.64211e-08	1.98267e-06			AT4G34950	0.706169	8.1953	1.70908e-14	2.45431e-12
	AT5G11670	0.519276	8.10361	2.81718e-08	2.09828e-06			AT3G46970	0.710956	7.74041	2.07722e-14	2.94067e-12
	AT1G03580	1.64551	0.941898	2.82841e-08	2.09881e-06			AT1G52410	0.774532	5.56549	4.74739e-14	6.53535e-12
	AT5G14120	0.519059	7.82814	2.87551e-08	2.12585e-06			AT5G63810	0.744583	5.87676	5.81965e-14	7.90245e-12
	AT1G71030	0.521317	6.42259	3.36633e-08	2.44347e-06			AT4G12900	0.931834	3.52102	6.32055e-14	8.41097e-12
	AT4G22070	0.655236	3.68995	3.43792e-08	2.48555e-06			AT4G33980	1.45252	2.57587	1.04237e-13	1.35109e-11
	AT1G69040	0.539358	6.1441	3.49298e-08	2.49905e-06			AT2G29670	0.729868	6.0608	1.12672e-13	1.451e-11
	AT4G19410	0.520518	8.08695	3.78032e-08	2.65701e-06			AT4G17470	1.76041	2.40989	1.40491e-13	1.7862e-11
	AT5G11920	0.909653	2.74525	3.84614e-08	2.69378e-06			AT2G21660	0.673938	10.2065	1.87163e-13	2.36454e-11
	AT1G74670	0.503497	7.67155	4.37636e-08	3.0123e-06			AT4G15540	0.764101	4.94182	3.07848e-13	3.81674e-11
	AT1G27290	0.558526	5.06359	4.57706e-08	3.12886e-06			AT4G15490	0.771613	4.7325	3.31164e-13	4.08047e-11
	AT1G13930	0.500205	9.68102	6.17429e-08	4.13574e-06			AT5G48250	0.776389	4.63819	4.94089e-13	5.94127e-11
	AT3G26280	0.745233	4.28945	6.29224e-08	4.20065e-06			AT4G03210	0.692102	6.93107	5.25832e-13	6.2477e-11
	AT2G32390	0.598468	4.28619	6.31622e-08	4.2026e-06			AT3G29320	0.683359	7.68625	5.95576e-13	6.99312e-11
	AT5G20480	0.850343	3.10213	6.60941e-08	4.38307e-06			AT4G36850	0.732088	5.35643	6.87737e-13	7.98135e-11
	AT2G44370	0.822664	3.43642	7.49473e-08	4.93737e-06			AT5G15970	0.732375	5.32764	1.20215e-12	1.3481e-10
	AT5G43520	0.794884	3.69583	8.24762e-08	5.29359e-06			AT3G53460	0.654086	10.6275	1.33485e-12	1.48854e-10
	AT4G15610	0.539873	5.15765	8.48862e-08	5.43081e-06			AT5G12950	0.691443	5.92578	1.4446e-12	1.59313e-10
	AT1G23020	0.526413	6.00134	8.68952e-08	5.54158e-06			AT3G26280	0.97758	4.20539	1.61035e-12	1.75651e-10
	AT5G23210	0.516816	6.19826	9.1956e-08	5.84565e-06			AT4G32340	0.695955	5.56526	2.42698e-12	2.56323e-10
	AT1G64370	0.497893	7.60358	1.00037e-07	6.27937e-06			AT3G52180	0.713995	5.10293	2.76735e-12	2.90227e-10
	AT5G19890	0.905977	3.60312	1.02213e-07	6.37585e-06			AT4G34590	0.674843	5.85247	5.21538e-12	5.33868e-10
	AT3G16180	0.53367	5.36345	1.18659e-07	7.24326e-06			AT5G60100	1.0308	3.69153	6.01801e-12	6.06695e-10
	AT4G16260	0.524535	5.41977	1.25606e-07	7.64399e-06			AT1G70820	0.657715	6.58921	7.08066e-12	7.06685e-10
	AT4G35900	0.987483	2.54217	1.32281e-07	8.00139e-06			AT3G59350	0.668888	5.33464	2.64103e-11	2.41824e-09
	AT2G16005	0.679416	5.39868	1.5238e-07	9.13413e-06			AT5G46890	1.20669	2.81884	2.70945e-11	2.46956e-09
	AT1G78270	0.773518	3.76062	1.65799e-07	9.84975e-06			AT1G12090	0.61186	10.1001	3.33512e-11	3.01233e-09
	AT2G40080	0.547759	4.86977	1.69056e-07	1.00134e-05			AT3G46640	0.646531	5.69539	3.7704e-11	3.37493e-09
	AT1G60800	0.500823	6.54925	1.85839e-07	1.09426e-05			AT5G07010	1.30768	2.51462	3.972e-11	3.52737e-09
	AT5G07580	0.509268	5.88946	1.9991e-07	1.16678e-05			AT4G16146	0.683631	4.55578	5.26997e-11	4.63409e-09
	AT5G61440	0.747034	3.86939	2.65792e-07	1.53337e-05			AT1G08890	0.937335	3.82527	6.73276e-11	5.79278e-09
	AT2G21660	0.464917	10.2892	2.72829e-07	1.56044e-05			AT3G28300	0.926414	4.00869	9.61312e-11	8.09652e-09
	AT3G01440	0.527415	5.0914	2.98109e-07	1.6905e-05			AT2G42530	1.01256	3.27073	1.26366e-10	1.04231e-08
	AT4G24015	0.565544	4.27509	3.01788e-07	1.70651e-05			AT5G64860	0.668398	5.11099	2.03076e-10	1.63452e-08
	AT1G18330	0.521859	5.19109	3.21751e-07	1.79901e-05			AT1G52040	1.27633	3.32727	2.36766e-10	1.8829e-08
	AT1G11530	0.580617	4.07758	3.34195e-07	1.85818e-05			AT5G08260	0.621701	5.96747	3.87064e-10	3.02988e-08
	AT5G57887	0.769347	3.433	3.65159e-07	2.00797e-05			AT2G37870	0.826681	4.92815	5.11805e-10	3.92929e-08
	AT1G61560	0.770285	3.34958	3.83855e-07	2.0821e-05			AT1G60680	0.638478	4.97563	5.4767e-10	4.18852e-08
	AT1G71970	0.559117	4.1289	4.33283e-07	2.3312e-05			AT1G49500	0.577411	6.5093	6.07444e-10	4.61034e-08
	AT3G60290	0.77186	3.3194	4.70266e-07	2.50989e-05			AT4G09020	0.625301	5.31701	7.60736e-10	5.62409e-08
	AT5G63810	0.488885	5.9762	6.41179e-07	3.3592e-05			AT1G77530	0.66295	4.49825	7.69251e-10	5.66606e-08
	AT1G62480	0.472119	7.57966	6.59236e-07	3.43577e-05			AT3G62750	0.603478	5.85628	8.78189e-10	6.39764e-08
	AT2G14247	1.44455	1.529	7.48519e-07	3.88083e-05			AT1G03090	0.659508	4.58855	9.08724e-10	6.59602e-08
	AT1G72610	0.459653	11.3728	8.17731e-07	4.21776e-05			AT5G52310	0.684475	4.26362	9.82154e-10	7.10318e-08
	AT2G43000	1.22461	1.33851	9.3341e-07	4.74091e-05			AT3G28290	0.852298	3.98575	1.36046e-09	9.62983e-08
	AT2G44490	0.462747	7.16239	9.74241e-07	4.91082e-05			AT5G11610	1.21946	2.25922	1.42867e-09	1.00769e-07
	AT2G17880	0.870292	3.06893	9.94237e-07	4.97393e-05			AT1G72180	0.577936	6.22185	1.70131e-09	1.18741e-07
	AT1G23870	0.502297	5.21572	1.02369e-06	5.04543e-05			AT4G36670	0.863181	3.90493	2.04272e-09	1.39163e-07
	AT1G78440	1.6124	0.374349	1.21642e-06	5.92218e-05			AT4G30270	0.740685	6.63862	2.248e-09	1.52627e-07
	AT1G20620	0.450797	10.296	1.30127e-06	6.27405e-05			AT5G07830	0.648696	4.55361	2.49489e-09	1.68245e-07
	AT5G63190	0.521484	4.53004	1.37578e-06	6.60144e-05			AT3G01310	0.583786	6.36552	2.53356e-09	1.70277e-07
	AT3G18773	0.754237	3.00932	1.57113e-06	7.47372e-05			AT2G32390	0.665276	4.26179	2.57821e-09	1.72697e-07
	AT3G57520	0.455178	7.44059	1.61577e-06	7.66092e-05			AT1G77380	0.648143	4.3381	3.95056e-09	2.58548e-07
	AT1G12030	1.18071	1.40178	1.7499e-06	8.19949e-05			AT5G26340	0.790363	5.21554	4.00069e-09	2.60973e-07
	AT4G36410	0.721577	3.44093	1.92733e-06	8.90543e-05			AT2G15090	0.552798	7.12219	4.42921e-09	2.87985e-07
	AT1G03230	0.461191	5.97069	2.01674e-06	9.27562e-05			AT3G09922	2.16329	0.701681	4.58484e-09	2.95246e-07
	AT5G18130	0.514666	4.49112	2.24728e-06	0.000101719			AT3G15570	0.623221	4.92344	4.65189e-09	2.98574e-07
	AT5G61660	0.512355	4.35202	2.27516e-06	0.000102748			AT2G26440	0.660844	4.2013	5.22249e-09	3.33055e-07
	AT5G18600	0.508662	4.65015	2.36423e-06	0.000106529			AT3G25760	0.805334	4.70826	5.28239e-09	3.35802e-07
	AT3G53980	0.466451	6.19953	2.46373e-06	0.000109529			AT5G26570	0.552701	6.9821	6.45716e-09	4.07884e-07
	AT1G78780	0.748417	2.98937	2.62548e-06	0.000115181			AT2G22190	0.867886	3.65511	7.0546e-09	4.44217e-07
	AT4G04340	0.442182	7.1273	2.85014e-06	0.000123947			AT1G79440	0.577085	5.71055	7.30457e-09	4.55646e-07
	AT5G28610	1.15976	1.64658	2.86939e-06	0.000124513			AT5G20480	0.911612	3.08136	7.34618e-09	4.56813e-07
	AT5G01210	0.466514	5.72715	2.91186e-06	0.000125849			AT5G61520	0.820903	3.78714	9.90863e-09	6.06706e-07
	AT5G65925	0.856739	2.71211	2.95002e-06	0.000127182			AT1G69870	0.542663	6.14932	1.48083e-08	8.7973e-07
	AT1G67860	0.50462	4.60999	2.97055e-06	0.000127791			AT4G37990	2.69098	0.278999	1.58723e-08	9.40141e-07
	AT1G18470	0.477677	4.93281	3.4177e-06	0.00014546			AT2G06925	0.606279	4.74558	1.61963e-08	9.5649e-07
	AT1G79440	0.459892	5.75754	3.54447e-06	0.000150215			AT3G14150	0.633306	4.19818	1.67038e-08	9.83555e-07
	AT2G37870	0.617696	5.00977	3.91516e-06	0.000163838			AT1G20030	0.906539	3.00655	2.11871e-08	1.21179e-06
	AT5G64110	0.46383	4.70107	4.05374e-06	0.000167877			AT5G18130	0.611768	4.45321	2.17902e-08	1.24273e-06
	AT5G48250	0.487512	4.74891	4.07155e-06	0.000168266			AT2G30930	0.543568	5.33882	2.3747e-08	1.35047e-06
	AT4G15260	0.542041	3.72372	4.897e-06	0.000197873			AT5G63800	0.534474	5.92297	2.68342e-08	1.51739e-06
	AT1G12730	0.704461	3.25899	4.918e-06	0.000198319			AT1G51610	0.570013	5.02171	2.89112e-08	1.63021e-06
	AT2G40095	0.72326	3.11754	4.94926e-06	0.000198777			AT2G29630	0.519327	7.81532	3.21377e-08	1.7919e-06
	AT3G59350	0.450149	5.42108	5.01803e-06	0.000200964			AT5G61380	0.528453	6.59361	3.51985e-08	1.9571e-06
	AT5G39210	0.493044	4.37661	5.07906e-06	0.000202766			AT4G36010	0.63109	4.07323	4.25663e-08	2.32785e-06
	AT1G22770	0.429608	7.28331	5.27737e-06	0.000209844			AT5G45820	0.527777	6.25175	4.27315e-08	2.3305e-06
	AT1G10150	0.518718	4.10799	5.79151e-06	0.00022781			AT5G39760	0.581722	4.75349	4.33831e-08	2.35318e-06
	AT1G70290	0.449691	6.01566	5.79768e-06	0.00022781			AT3G20810	0.851183	3.23176	4.90947e-08	2.63436e-06
	AT5G10860	0.423905	7.16584	6.27259e-06	0.000244184			AT4G33625	0.535987	6.09088	5.00631e-08	2.67195e-06
	AT1G75190	0.654506	4.06161	6.53817e-06	0.000252923			AT4G24015	0.592502	4.26199	5.55603e-08	2.93698e-06
	AT2G05380	0.412065	8.00241	6.58795e-06	0.000254356			AT3G50440	0.602545	4.22128	5.56174e-08	2.93698e-06
	AT1G74320	0.513018	3.9772	6.71233e-06	0.00025816			AT3G51660	0.555021	4.97214	7.27931e-08	3.77409e-06
	AT1G22360	0.42722	6.91294	6.74195e-06	0.0002588			AT3G50970	0.56345	4.8091	8.03491e-08	4.15505e-06
	AT1G25230	0.462228	5.27077	6.99693e-06	0.000267559			AT1G57590	0.63442	3.71556	8.34303e-08	4.29217e-06
	AT1G08550	0.434033	6.39634	7.35629e-06	0.000279161			AT3G16180	0.540385	5.36122	8.42414e-08	4.32267e-06
	AT1G48330	0.668649	3.48194	7.674e-06	0.00028902			AT5G57655	0.517803	6.00157	8.91714e-08	4.5523e-06
	AT5G35580	0.900982	2.14666	7.69627e-06	0.000289313			AT2G43550	0.54315	5.28987	9.6367e-08	4.89671e-06
	AT4G19160	0.432453	6.23947	7.7206e-06	0.000289682			AT5G23220	0.694235	5.07982	1.02407e-07	5.16199e-06
	AT2G45850	0.482312	4.65084	8.45119e-06	0.000314728			AT1G65390	0.78417	3.81428	1.03803e-07	5.20607e-06
	AT1G04400	0.43177	6.76714	8.53394e-06	0.000317218			AT5G27280	0.634492	3.67645	1.23143e-07	6.11456e-06
	AT1G63800	0.469842	4.75903	8.97331e-06	0.000331697			AT2G28840	0.494166	7.3078	1.24105e-07	6.14705e-06
	AT3G10120	0.490461	4.30068	9.21665e-06	0.000340062			AT2G39920	1.40536	1.28506	1.6972e-07	8.22277e-06
	AT4G37240	0.641627	3.59075	9.3677e-06	0.000344998			AT5G14120	0.484121	7.84105	1.78945e-07	8.62785e-06
	AT5G36130	1.19329	1.30099	9.5052e-06	0.000349417			AT4G09760	0.56507	4.40524	1.86622e-07	8.97629e-06
	AT2G18700	0.452315	4.97574	1.11744e-05	0.00040335			AT5G42600	1.1343	2.18825	2.00336e-07	9.56674e-06
	AT5G07830	0.476568	4.62212	1.13107e-05	0.000407531			AT3G61580	0.484787	8.10885	2.16965e-07	1.02626e-05
	AT5G63780	0.444926	5.25833	1.25338e-05	0.000442809			AT1G68560	0.482487	8.5787	2.26912e-07	1.06825e-05
	AT1G21310	0.561844	10.5968	1.28999e-05	0.000454136			AT4G01130	0.782978	3.50573	2.40258e-07	1.1274e-05
	AT2G43060	0.494243	3.98283	1.33112e-05	0.000466969			AT4G38770	0.476845	10.1398	2.5272e-07	1.17447e-05
	AT3G22200	0.415118	6.54345	1.38013e-05	0.000479776			AT1G25422	1.82514	0.461591	2.65381e-07	1.22339e-05
	AT1G02610	0.872056	2.14091	1.38368e-05	0.000479776			AT5G11060	0.540848	5.10509	2.77601e-07	1.27384e-05
	AT2G05440	0.406195	7.51264	1.45407e-05	0.000499565			AT1G22770	0.484919	7.26093	3.14193e-07	1.42861e-05
	AT1G09460	0.529124	3.65904	1.54133e-05	0.000525015			AT2G36390	0.508529	5.93223	3.24223e-07	1.46091e-05
	AT4G09760	0.468226	4.44483	1.54393e-05	0.000525015			AT3G63160	0.482533	8.35879	3.65551e-07	1.62512e-05
	AT5G49450	0.683616	2.88031	1.71959e-05	0.00057872			AT3G16470	0.487654	7.07888	3.84315e-07	1.70474e-05
	AT5G06740	0.662241	3.04825	1.7229e-05	0.00057872			AT3G14940	0.468186	6.68342	4.13598e-07	1.81049e-05
	AT5G62900	0.505463	3.82532	1.72506e-05	0.00057872			AT5G36140	1.1709	1.83883	4.83894e-07	2.11357e-05
	AT3G20810	0.663742	3.29936	1.74708e-05	0.000585124			AT2G23010	0.847147	2.65456	5.55086e-07	2.39828e-05
	AT5G36140	0.981849	1.89612	1.79044e-05	0.000595649			AT5G46900	0.947323	3.03785	6.19276e-07	2.64698e-05
	AT1G52720	0.48381	4.01414	1.85493e-05	0.000614034			AT1G52030	1.0328	3.02623	6.38097e-07	2.69853e-05
	AT2G07080	0.625507	4.09891	1.87692e-05	0.000620283			AT4G29190	0.760249	3.3936	7.60368e-07	3.19462e-05
	AT4G34590	0.416957	5.95798	1.90885e-05	0.000625723			AT4G37300	0.457371	7.68858	7.63975e-07	3.19462e-05
	AT4G25900	0.43909	5.12315	1.96786e-05	0.000641838			AT2G01520	0.453883	6.72969	7.65006e-07	3.19462e-05
	AT4G20780	0.505416	3.85902	2.03278e-05	0.000660479			AT1G18140	0.807302	2.98582	7.70031e-07	3.20889e-05
	AT1G14205	0.871399	1.98615	2.03494e-05	0.000660479			AT1G48330	0.746538	3.45516	7.8343e-07	3.25115e-05
	AT5G04150	1.48737	0.572611	2.21917e-05	0.000714466			AT2G15970	0.467087	6.7898	8.09629e-07	3.35291e-05
	AT3G28865	0.992152	7.7434	2.22277e-05	0.000714472			AT2G18700	0.511462	4.95254	8.22104e-07	3.39752e-05
	AT4G17900	0.458741	4.56713	2.23724e-05	0.000717967			AT1G22740	0.739193	3.34359	8.597e-07	3.54555e-05
	AT5G28840	0.393144	7.95675	2.27792e-05	0.000729847			AT2G38240	1.54961	2.57893	9.00212e-07	3.6822e-05
	AT5G08000	0.42906	5.22846	2.32733e-05	0.000743293			AT4G05150	0.470358	6.32123	9.41619e-07	3.83585e-05
	AT2G25080	0.382512	8.11816	2.84321e-05	0.000888158			AT1G10070	1.53581	0.945463	9.61197e-07	3.89969e-05
	AT3G17020	0.405351	6.66439	2.89468e-05	0.000901416			AT3G53980	0.470404	6.19245	9.73331e-07	3.94091e-05
	AT2G28630	0.450921	4.53473	3.03018e-05	0.000939214			AT3G15630	0.686269	4.03432	9.94625e-07	4.01897e-05
	AT4G19880	0.40742	6.27924	3.13034e-05	0.00096576			AT2G28720	0.53305	4.51805	1.00473e-06	4.0516e-05
	AT2G18350	0.608197	3.63468	3.31763e-05	0.00101988			AT5G55930	0.512601	4.87007	1.03749e-06	4.17527e-05
	AT5G08260	0.409988	6.05316	3.33207e-05	0.00102168			AT4G16860	0.471681	6.54715	1.05228e-06	4.22627e-05
	AT3G10113	0.627044	3.40959	3.3555e-05	0.00102729			AT1G74940	0.534037	4.5149	1.12875e-06	4.50619e-05
	AT3G28740	0.385011	6.93644	3.39124e-05	0.0010341			AT5G36130	1.35124	1.26134	1.23948e-06	4.90896e-05
	AT4G04040	0.406338	6.17786	3.39329e-05	0.0010341			AT4G01985	1.78531	0.333606	1.2787e-06	5.04431e-05
	AT2G01755	0.502431	3.59695	3.4239e-05	0.00104064			AT5G12960	0.795923	2.72622	1.56435e-06	6.11076e-05
	AT5G25210	0.770808	2.64968	3.50364e-05	0.00106125			AT5G23210	0.456144	6.22095	1.63757e-06	6.34995e-05
	AT2G36835	0.420136	4.93069	3.63682e-05	0.00109494			AT1G10060	0.519622	4.63915	1.63831e-06	6.34995e-05
	AT4G19420	0.42775	4.85661	3.67588e-05	0.00110503			AT3G47860	0.48525	5.30088	1.64216e-06	6.35254e-05
	ATCG00905	0.701339	4.26782	3.71993e-05	0.00111492			AT5G11740	0.435044	8.35213	1.69285e-06	6.52334e-05
	AT4G00780	0.418354	5.17595	3.7621e-05	0.0011247			AT4G38580	0.513817	4.62251	1.87003e-06	7.15091e-05
	AT1G17665	0.578191	4.17946	3.76383e-05	0.0011247			AT3G55760	0.492071	5.15622	1.93801e-06	7.39669e-05
	AT5G35777	1.30647	0.55749	3.76983e-05	0.00112481			AT1G69040	0.464101	6.17533	2.02176e-06	7.7016e-05
	AT1G26410	1.55658	0.497846	4.11233e-05	0.00121789			AT2G27385	0.437327	6.96459	2.23283e-06	8.4412e-05
	AT1G73655	0.402472	5.73926	4.52927e-05	0.00132176			AT3G19553	0.554286	3.69483	2.39202e-06	9.00888e-05
	AT4G08950	0.388977	6.53866	4.5595e-05	0.00132624			AT2G39330	1.14424	1.88144	2.42385e-06	9.07739e-05
	AT5G60680	0.435223	4.31513	4.81423e-05	0.00139473			AT3G45140	0.607149	7.23639	2.46472e-06	9.19595e-05
	AT4G13500	0.398839	5.86189	4.87098e-05	0.00140896			AT5G65010	0.432995	7.42105	2.54667e-06	9.46632e-05
	AT2G29310	0.444333	4.25449	4.99193e-05	0.00143166			AT2G44490	0.433561	7.17108	2.78843e-06	0.000102883
	AT4G34588	0.391117	5.95718	5.39878e-05	0.00153511			AT4G03400	0.447826	6.90091	2.86231e-06	0.000105414
	AT4G14270	0.569321	4.16656	5.42831e-05	0.00154131			AT2G31360	0.437134	7.49841	2.93469e-06	0.000107683
	AT5G23220	0.534755	5.14765	5.50139e-05	0.00155763			AT1G78680	0.466707	5.51	3.06741e-06	0.000111731
	AT1G07440	0.473658	3.94614	5.61473e-05	0.00157853			AT4G24230	0.504247	4.3918	3.18296e-06	0.000115518
	AT4G34920	0.391047	5.56094	5.73183e-05	0.00160018			AT2G25080	0.429333	8.09927	3.21255e-06	0.000116381
	AT3G54150	0.862027	1.72425	5.76292e-05	0.00160662			AT2G46550	0.469298	5.39524	3.27548e-06	0.000118231
	AT4G04955	0.439091	4.54774	5.79253e-05	0.00161262			AT1G10200	0.451594	6.27216	3.34682e-06	0.000120588
	AT4G30270	0.49698	6.73757	5.91296e-05	0.00163474			AT4G36880	0.632631	5.07904	3.38427e-06	0.000121718
	AT5G37740	0.436924	4.35352	6.46373e-05	0.00176743			AT3G46370	0.911564	2.2401	3.89278e-06	0.00013851
	AT2G43535	0.38353	5.79975	6.53408e-05	0.00177693			AT1G33970	0.458011	5.38869	3.90893e-06	0.000138836
	AT1G20693	0.369957	7.49599	6.62148e-05	0.00179825			AT4G26670	0.443386	6.18299	4.17907e-06	0.000147905
	AT4G17370	0.437114	4.37724	7.09812e-05	0.00190951			AT3G50840	0.70842	3.17046	4.28557e-06	0.000151342
	AT5G14180	1.02448	1.86479	7.48443e-05	0.00200264			AT2G34090	0.531968	3.84602	4.43702e-06	0.000155654
	AT2G32870	0.414156	4.79465	7.55405e-05	0.00201856			AT5G59540	0.43608	6.66509	4.49911e-06	0.00015728
	AT2G37220	0.358366	10.0032	7.61545e-05	0.0020246			AT5G24460	0.453541	5.42576	4.56635e-06	0.000159351
	AT5G63470	0.406938	4.97665	7.72019e-05	0.00204356			AT4G09500	0.922799	2.12692	4.95777e-06	0.000171809
	AT5G07440	0.379475	7.02951	7.72951e-05	0.00204356			AT1G70890	0.440029	5.65232	5.16671e-06	0.00017843
	AT4G34250	0.41724	4.4751	7.95808e-05	0.00209406			AT1G17665	0.630514	4.15628	5.64304e-06	0.000193874
	AT1G05570	0.385917	5.94234	7.96249e-05	0.00209406			AT3G07640	0.48466	4.53255	5.79134e-06	0.000198627
	AT1G21400	0.609063	3.16753	8.12391e-05	0.0021281			AT4G29610	1.08546	1.53201	5.95283e-06	0.000203816
	AT5G51550	0.368035	7.43732	8.4095e-05	0.00219141			AT5G39410	0.491064	4.58482	6.0489e-06	0.000206044
	AT3G23790	0.474168	3.68911	8.70245e-05	0.00225779			AT2G29310	0.504841	4.2326	6.46459e-06	0.000219829
	AT1G33055	1.34131	0.390301	8.90423e-05	0.00229635			AT3G20440	0.458098	5.42302	7.29239e-06	0.000246718
	AT1G71400	0.433294	4.17609	9.03817e-05	0.0023256			AT3G45680	0.829606	2.73798	7.6135e-06	0.000255417
	AT2G31800	0.396759	5.21649	9.35828e-05	0.00239266			AT1G69830	0.420404	7.43581	8.57415e-06	0.000283829
	AT5G21482	0.470756	3.6113	9.41948e-05	0.00240438			AT1G25230	0.445168	5.27376	8.78519e-06	0.000290333
	AT1G35612	0.598451	3.19861	9.53119e-05	0.00242978			AT3G19490	0.449153	5.30404	9.12878e-06	0.000299211
	AT2G44920	0.390327	5.17109	9.61193e-05	0.00244412			AT4G11210	1.24294	0.889179	9.65401e-06	0.000314875
	AT4G03210	0.367671	7.06115	9.66997e-05	0.00245575			AT1G60140	0.421959	5.63509	1.02894e-05	0.000335053
	AT3G22142	0.513966	6.49771	0.000104697	0.00263538			AT5G24140	0.947234	2.07665	1.09767e-05	0.000354539
	AT2G32100	0.385411	5.34441	0.000110316	0.00276984			AT2G22450	0.463998	4.62584	1.11732e-05	0.000360305
	ATCG01240	0.665535	4.45965	0.000113125	0.00282969			AT3G05800	0.499997	4.05178	1.14607e-05	0.000368385
	AT5G56550	1.02186	1.07892	0.000114823	0.00286497			AT5G65925	0.809872	2.7326	1.22184e-05	0.000389602
	AT2G30424	0.596709	3.25471	0.000119527	0.00296382			AT1G18470	0.448178	4.9453	1.23445e-05	0.000392997
	AT2G30440	0.360271	6.57024	0.000132689	0.00326437			AT2G40080	0.451978	4.90834	1.27899e-05	0.000405238
	AT2G27385	0.353513	7.0019	0.000134628	0.00329732			AT1G28230	0.691094	3.03955	1.31556e-05	0.000415506
	AT1G34315	1.30019	0.24898	0.000137681	0.00336384			AT1G19570	0.408382	7.4716	1.37339e-05	0.00043172
	AT5G04310	0.579393	3.08367	0.000139209	0.00339285			AT2G34810	0.618573	4.57486	1.38095e-05	0.000433414
	AT2G34090	0.429719	3.88495	0.000143929	0.00349086			AT2G31730	0.65489	3.38454	1.3878e-05	0.000434879
	AT1G53210	0.357646	7.31743	0.000145049	0.00350649			AT1G32860	0.489539	4.13506	1.44002e-05	0.000449833
	AT5G49448	0.596734	3.02208	0.000150554	0.0036251			AT5G03860	0.828276	3.96468	1.56163e-05	0.00048554
	AT5G15230	0.351267	7.17497	0.000150829	0.00362735			AT1G29670	0.40421	7.48797	1.57475e-05	0.000488859
	AT4G25940	0.549543	4.07805	0.00015318	0.00367504			AT4G08870	0.420267	5.59712	1.61256e-05	0.00049827
	AT3G14940	0.363849	6.7357	0.000158322	0.00378928			AT5G61660	0.464887	4.37192	1.62876e-05	0.000502499
	AT4G38470	0.369264	6.266	0.000163137	0.00387665			AT1G51940	0.417153	6.09785	1.65241e-05	0.000509009
	AT3G62750	0.363625	5.95367	0.000164293	0.00389672			AT1G02610	0.871917	2.14378	1.66735e-05	0.000512031
	AT3G55710	0.664899	2.38248	0.000164539	0.00389672			AT5G51550	0.40688	7.42218	1.68325e-05	0.000515329
	AT3G62950	1.43101	0.280729	0.00017039	0.00402504			AT4G14230	0.439479	5.24644	1.74831e-05	0.000532795
	AT4G21215	0.553391	3.98915	0.000177001	0.00417133			AT3G05880	0.581473	4.226	1.8406e-05	0.000557239
	AT3G12700	0.393244	4.94185	0.000185831	0.00434862			AT1G12730	0.656065	3.27781	1.86387e-05	0.000562855
	AT5G01015	0.590983	3.05434	0.000187788	0.00438296			AT4G12510	0.527474	5.62373	1.9044e-05	0.000572497
	AT4G28040	0.826487	1.58658	0.000187957	0.00438296			AT5G67480	0.407409	6.65106	1.96175e-05	0.000587083
	AT5G60100	0.53961	3.86626	0.000188953	0.00440103			AT5G46330	0.440187	5.24391	1.98674e-05	0.000593673
	AT1G28100	0.538767	3.87335	0.000193091	0.00449219			AT5G58900	0.413096	6.44076	2.00309e-05	0.000595911
	AT1G78450	0.976318	1.48308	0.000194887	0.0045202			AT2G36380	0.397664	6.79965	2.1189e-05	0.00062567
	AT5G19860	0.369004	5.57393	0.000196501	0.00454503			AT1G77210	0.488284	3.93222	2.23079e-05	0.000654834
	AT1G13530	1.10539	0.838912	0.000200098	0.00461753			AT2G19590	0.657354	3.03263	2.27934e-05	0.000667125
	AT5G43440	0.376529	4.97415	0.000202536	0.00465227			AT1G31173	0.900111	2.45317	2.378e-05	0.000692953
	AT2G17740	1.66603	-0.57426	0.000203151	0.00465568			AT1G20010	0.393117	8.3064	2.3859e-05	0.000694242
	AT1G31173	0.773328	2.49482	0.000203805	0.00466532			AT1G20630	0.418977	5.78255	2.41401e-05	0.000701398
	AT3G51400	0.682357	2.68641	0.000208649	0.00475924			AT5G39790	0.513516	3.58804	2.49864e-05	0.000721785
	AT1G04620	0.416263	4.01437	0.000208862	0.00475924			AT5G62720	0.396735	6.96761	2.54342e-05	0.0007326
	AT5G04040	0.377802	5.09844	0.000214211	0.00485341			AT3G08510	0.386157	7.71166	2.67972e-05	0.000768532
	AT5G63620	0.394041	4.42219	0.000220694	0.00498898			AT4G21650	0.599636	4.52317	2.86095e-05	0.000813495
	AT4G30690	0.371691	5.26556	0.000221142	0.00499345			AT5G63780	0.426304	5.26682	2.91385e-05	0.000826184
	AT1G20440	0.351794	8.10389	0.000225352	0.00508276			AT5G51750	0.41368	6.3631	2.92176e-05	0.000827251
	AT2G40750	0.855419	1.69958	0.000230124	0.00518455			AT5G40170	0.404212	5.85956	2.94008e-05	0.000830153
	AT3G21790	0.387978	4.71905	0.00023158	0.00521147			AT1G14250	0.727946	3.7386	2.96318e-05	0.000835424
	AT5G01750	0.351114	7.78671	0.000233465	0.00524797			AT5G49850	0.617958	3.65269	3.01876e-05	0.000848401
	AT3G19850	0.394902	4.69311	0.000234202	0.00525861			AT5G11670	0.383989	8.15832	3.02886e-05	0.000849144
	AT4G12900	0.437936	3.70485	0.000235665	0.00527367			AT4G12520	0.513469	5.58432	3.13334e-05	0.000876708
	AT4G01700	0.369816	5.42329	0.000244942	0.00546899			AT2G40840	0.405383	6.56015	3.13596e-05	0.000876708
	AT2G42870	0.708054	2.4119	0.000246484	0.00549114			AT5G49015	0.790519	2.48049	3.1874e-05	0.000889843
	AT2G02710	0.383893	4.85732	0.000247005	0.00549662			AT1G70800	0.935975	2.00659	3.38257e-05	0.000939075
	AT4G04960	0.41276	3.91079	0.000254665	0.00564191			AT4G40065	0.847456	1.96104	3.41913e-05	0.000947906
	AT4G36570	0.571961	3.09194	0.000258665	0.00571152			AT3G01750	0.696502	2.62263	3.64598e-05	0.000998318
	AT1G13640	0.374277	5.22223	0.000264989	0.0058318			AT1G22370	0.873156	2.54577	3.71451e-05	0.00101569
	AT2G17036	1.12131	0.542764	0.000280939	0.00612719			AT5G54760	0.381663	7.13167	3.83829e-05	0.00104524
	AT4G31620	1.05939	0.754959	0.000281174	0.00612719			AT3G16190	0.450533	4.256	3.85112e-05	0.00104731
	AT2G28840	0.341709	7.37473	0.000282226	0.00614341			AT1G13270	0.404103	5.64161	3.95556e-05	0.00107133
	AT5G44020	0.331331	8.88868	0.000291195	0.00631798			AT2G22830	0.625828	3.37418	4.01908e-05	0.00108706
	AT3G10740	0.351099	5.79204	0.000310686	0.00672624			AT4G36970	0.436865	4.62272	4.02855e-05	0.00108778
	AT3G52520	0.878619	1.51047	0.000324672	0.00700348			AT2G28860	1.86044	-0.629622	4.25633e-05	0.00113888
	AT4G03510	0.520153	3.67083	0.000325245	0.00700348			AT4G34250	0.440923	4.46878	4.54489e-05	0.0012016
	AT4G13580	0.665522	2.91182	0.000327482	0.00703647			AT5G42650	0.394948	6.565	4.57369e-05	0.00120602
	AT4G34560	0.39505	4.07195	0.000341342	0.007295			AT2G01170	0.431304	4.74901	4.6472e-05	0.00122217
	AT3G08510	0.325547	7.73721	0.000348632	0.00742694			AT3G51450	0.640447	3.40417	4.71719e-05	0.00123732
	AT1G19150	0.34085	5.77128	0.000355571	0.0075643			AT4G33540	0.414582	4.94677	4.73427e-05	0.00124017
	AT3G53960	0.411464	3.83848	0.000356233	0.00756464			AT5G06870	0.453787	4.34632	4.75302e-05	0.00124345
	AT1G03740	0.344889	6.04551	0.00036202	0.00767937			AT1G12780	0.389373	5.32242	4.88897e-05	0.00127388
	AT1G13090	0.375512	4.56361	0.000364126	0.00771583			AT4G23820	0.395907	6.29777	4.91774e-05	0.00127816
	AT5G47240	0.488588	4.37147	0.000367356	0.00776779			AT1G70090	0.397344	5.63261	5.05008e-05	0.00130239
	AT2G26870	0.565499	3.06385	0.000393791	0.00824813			AT5G23840	0.902824	2.04948	5.27525e-05	0.0013552
	AT5G66052	0.685804	2.27509	0.000401832	0.00840772			AT5G03470	0.463087	4.0841	5.28897e-05	0.00135698
	AT1G55010	1.49274	-0.485044	0.000405083	0.00844036			AT5G19890	0.656153	3.6877	5.37753e-05	0.00137616
	AT5G48430	0.335655	6.14001	0.000428934	0.00888169			AT3G04000	0.754565	2.62645	5.81472e-05	0.00146735
	AT2G36120	0.318107	7.70199	0.000438695	0.00904628			AT3G47160	0.413869	4.52222	5.88461e-05	0.00148125
	AT5G24460	0.352239	5.47167	0.000439213	0.0090476			AT3G12145	0.430116	5.1095	5.99826e-05	0.00150402
	AT3G46610	0.35646	4.77265	0.000442895	0.00910466			AT2G02100	0.367545	6.78412	6.19085e-05	0.00154469
	ATCG00900	0.60624	4.48515	0.000445964	0.0091489			AT4G17140	0.381587	6.71717	6.40448e-05	0.001596
	AT4G37900	0.546021	3.06878	0.000448341	0.00918823			AT1G13990	0.412111	4.68194	6.70134e-05	0.00166582
	AT1G18390	0.553006	3.21044	0.000464959	0.00948982			AT3G45300	0.416882	4.72699	6.76085e-05	0.00167852
	AT1G67810	0.566816	2.75913	0.000471153	0.00959663			AT3G60380	0.391229	5.49713	6.7979e-05	0.00168563
	AT4G18250	1.02689	1.23963	0.000484281	0.00985396			AT5G20150	0.536738	4.80551	6.81194e-05	0.00168701
								AT2G28630	0.419886	4.54491	7.00678e-05	0.00172964
								AT4G18440	0.383156	6.07335	7.01007e-05	0.00172964
								AT1G23760	0.985957	1.33766	7.3007e-05	0.00179249
								AT1G73602	0.380697	7.40694	7.52224e-05	0.00184235
								AT5G35190	0.682916	3.11417	7.69104e-05	0.00187506
								AT3G59710	1.10838	1.0331	8.34012e-05	0.0020179
								AT5G62630	0.40424	5.04403	8.94316e-05	0.00215337
								AT4G19120	0.374159	6.02582	9.17066e-05	0.00219754
								AT4G29905	0.381666	4.97769	9.63757e-05	0.00229839
								AT3G57520	0.370072	7.47712	9.71368e-05	0.00231378
								AT4G17100	0.383998	5.66818	9.86879e-05	0.00234513
								AT5G44340	0.356653	8.41841	9.96341e-05	0.0023648
								AT3G46630	0.395393	5.29452	0.000100022	0.0023712
								AT1G20440	0.357021	8.0959	0.000101553	0.00239892
								AT2G19450	0.408571	5.1057	0.000109237	0.00256528
								AT1G75750	0.364772	6.2601	0.000109818	0.00257589
								AT1G75190	0.553785	4.0994	0.000112524	0.00263009
								AT2G31800	0.384777	5.21965	0.000118772	0.00275355
								AT5G05890	0.43815	4.08321	0.000120551	0.00278509
								AT3G05160	0.383217	5.36594	0.000121489	0.00280027
								AT1G59740	0.455929	3.96312	0.000122913	0.00282657
								AT1G78340	0.888334	1.54769	0.000124465	0.00285569
								AT3G61820	0.367058	6.82207	0.000124641	0.00285645
								AT5G58600	0.42757	4.19483	0.000132463	0.00302183
								AT4G21215	0.547645	3.98684	0.000134359	0.00305809
								AT1G72150	0.34444	9.14782	0.000142989	0.00322875
								AT2G38530	0.489915	7.03654	0.000143666	0.00323669
								AT1G20020	0.348581	9.2293	0.00014706	0.00330571
								AT1G24575	0.590942	3.29383	0.000149344	0.00335081
								AT2G38465	0.803588	1.83001	0.000155601	0.00347812
								AT5G57887	0.554532	3.51235	0.000156202	0.00348763
								AT1G01240	0.603488	2.96275	0.00015693	0.00349997
								AT5G17520	0.418	4.2481	0.000169359	0.00375203
								AT1G67105	0.897208	1.79793	0.000171115	0.00378662
								AT3G13450	0.433532	4.0011	0.000174245	0.0038432
								AT4G17150	0.393012	4.83811	0.000175832	0.00387394
								AT1G67660	0.404607	4.60745	0.000176551	0.00388408
								AT3G15030	0.366906	6.3682	0.000179393	0.00393502
								AT1G13420	0.751453	2.30442	0.000180209	0.00394856
								AT1G22360	0.349464	6.94458	0.000184402	0.00401402
								AT1G62290	0.570846	3.29395	0.000185773	0.00403945
								AT5G11150	0.39439	4.59749	0.000187596	0.00407465
								AT3G50700	0.402287	4.52243	0.00019322	0.00417435
								AT4G03510	0.538074	3.66316	0.000194572	0.00419875
								AT5G44400	0.405788	4.91429	0.000198072	0.00426047
								AT2G41560	0.351601	7.27031	0.000200978	0.00431367
								AT1G72160	0.340609	6.687	0.000201493	0.00432009
								AT1G20840	0.357896	5.96914	0.000203126	0.00435042
								AT1G78270	0.538548	3.85064	0.000221069	0.00467453
								AT5G62900	0.427712	3.85667	0.000228787	0.00481224
								AT4G30690	0.37627	5.26619	0.000233842	0.00490307
								AT5G51820	0.356375	6.5734	0.000237992	0.00497441
								AT2G15050	0.361109	5.40049	0.000241616	0.00503433
								AT4G12910	0.515446	4.65142	0.000253675	0.00524184
								AT1G30360	0.337601	8.24589	0.000256243	0.0052785
								AT5G04150	1.23414	0.640417	0.00025875	0.00531917
								AT3G48520	1.32551	1.30094	0.000265655	0.0054387
								AT5G57110	0.352401	6.21644	0.000266451	0.00544253
								AT4G30710	0.429085	3.94319	0.000275768	0.0056055
								AT5G54960	0.348888	6.19576	0.000286268	0.00578361
								AT5G43370	0.346516	5.18565	0.000288416	0.00581113
								AT2G21130	0.391992	4.22547	0.000288504	0.00581113
								AT5G51790	0.969721	1.12327	0.000296315	0.00595644
								AT3G23080	0.388421	4.59801	0.000300559	0.0060296
								AT4G34900	0.392188	4.50444	0.000306536	0.00613718
								AT5G61370	0.594562	2.71753	0.000315286	0.00629972
								AT3G63210	0.364273	4.99245	0.00031626	0.00630875
								AT3G42670	0.51395	4.4715	0.000316406	0.00630875
								AT1G22150	1.1114	0.597177	0.000317304	0.00631476
								AT5G16440	0.353179	5.46672	0.000325712	0.0064692
								AT1G76390	0.405218	3.97937	0.000327964	0.00650098
								AT3G25830	0.338946	6.0741	0.00033715	0.00663693
								AT1G73600	0.345699	7.39761	0.000341066	0.00670081
								AT3G46660	0.841706	2.40861	0.000358792	0.00702831
								AT1G78850	0.322377	7.89601	0.000359849	0.00703521
								AT1G01300	0.347664	7.21211	0.000363198	0.00709374
								AT1G19550	0.440757	3.4908	0.000368563	0.00718447
								AT5G57565	0.546719	3.23693	0.000370426	0.00719535
								AT1G77520	0.398733	3.98621	0.000370563	0.00719535
								AT5G60660	0.507013	3.6002	0.000372771	0.00723118
								AT3G28865	0.846712	7.79959	0.00037799	0.00731109
								AT5G48960	0.36648	5.19108	0.000379144	0.00732632
								AT2G28120	0.647972	2.75828	0.000381217	0.00735927
								AT3G17020	0.342057	6.69097	0.000384676	0.00740507
								AT1G63180	0.685832	2.19485	0.00038544	0.00741211
								AT4G31050	0.56764	2.78247	0.000396151	0.00759613
								AT1G22530	0.329343	8.02207	0.000406654	0.00776768
								AT5G54500	0.327561	6.80735	0.000411875	0.00785989
								AT2G38390	0.457297	4.62191	0.000420524	0.00799437
								AT5G05600	0.465737	5.77322	0.000429189	0.00814357
								AT1G75080	0.368674	5.19526	0.000442611	0.00836644
								AT2G22570	0.675129	2.33605	0.000445053	0.00840464
								ATCG00020	0.499505	3.59244	0.000461441	0.00866494
								AT5G44730	0.512732	3.55944	0.000468592	0.00877445
								AT2G34200	0.652482	2.3992	0.000483518	0.009037
								AT4G09900	0.395393	4.08923	0.000486057	0.00906746
								AT3G16360	0.793302	2.62739	0.000488089	0.00909151
								AT1G01770	0.361958	4.84877	0.000490893	0.00912357
								AT4G15610	0.334436	5.24015	0.000496431	0.00921792
								AT2G05518	1.1513	0.470137	0.000499438	0.00926513
								AT4G18520	0.396099	3.90889	0.000510116	0.00944567
								AT5G41260	0.351473	5.43067	0.000532249	0.00980094

## Sheet: D
Supplementary File 1D. Genes identified as significantly repressed by RVE8 by RNA-seq.
Genes significantly differentially expressed (adjusted p-value < 0.01) between RVE8:GR + DEX and RVE8:GR + mock or between RVE8:GR + DEX and rve8 + DEX, but not between rve8 + DEX and rve8 + mock, are defined as RVE8-induced or RVE8-repressed targets.
	Down-regulated genes comparing RVE8:GR_DEX vs RVE8:GR_mock							Down-regulated genes comparing RVE8:GR_DEX vs rve8_DEX
	AGI	logFC	logCPM	PValue	FDR			AGI	logFC	logCPM	PValue	FDR
	AT1G61800	-1.22611	5.90229	1.14448e-35	1.75731e-32			AT2G46830	-1.69977	5.09925	2.64544e-59	1.76019e-55
	AT1G80130	-1.87266	4.05104	6.79607e-23	3.5699e-20			AT1G64500	-1.64034	5.60887	7.5819e-58	3.78356e-54
	AT5G17220	-1.75275	3.49474	1.08944e-22	5.57597e-20			AT1G32450	-1.43259	5.92872	4.34616e-46	9.63929e-43
	AT1G73870	-1.20095	3.60953	1.23301e-22	6.15301e-20			AT3G02380	-2.11926	4.02763	5.47431e-45	1.09273e-41
	AT4G22880	-1.69807	4.4311	3.96986e-19	1.44077e-16			AT1G73870	-1.61924	3.91264	1.5471e-41	2.37552e-38
	AT4G08870	-0.881826	6.29171	5.13953e-19	1.83197e-16			AT2G18193	-1.43977	4.85579	2.72067e-41	3.87909e-38
	AT5G14760	-1.0575	3.73185	2.41295e-18	8.16354e-16			AT5G36910	-1.5294	4.3027	1.12331e-40	1.40141e-37
	AT4G39210	-0.917023	4.80316	5.9225e-18	1.93802e-15			AT1G55960	-1.27415	6.21921	2.27496e-38	2.5228e-35
	AT5G42800	-1.75329	4.83788	2.96142e-17	8.5671e-15			AT3G56290	-1.28932	5.85811	1.37064e-37	1.43996e-34
	AT1G32900	-1.0995	5.41645	8.40298e-17	2.23642e-14			AT2G43590	-1.24464	6.35133	4.40324e-36	4.39465e-33
	AT5G42650	-0.800485	7.19407	9.20996e-17	2.41895e-14			AT5G18670	-1.3675	4.53266	3.72985e-35	3.54531e-32
	AT2G18193	-0.862357	4.45749	1.41432e-15	3.44283e-13			AT3G17609	-1.29709	4.55395	1.59248e-32	1.38207e-29
	AT4G39800	-0.774483	6.25523	2.4027e-15	5.77835e-13			AT2G41250	-1.4367	3.66791	3.10001e-31	2.37997e-28
	AT3G48700	-2.16036	1.4978	4.73156e-15	1.11114e-12			AT1G74310	-1.12636	5.6054	4.62636e-29	3.18437e-26
	AT1G10370	-1.09156	4.15726	1.15191e-14	2.58352e-12			AT2G31380	-1.13851	5.27766	1.69059e-28	1.0226e-25
	AT2G06050	-0.758766	5.6009	1.55806e-14	3.41183e-12			AT2G46790	-1.36233	3.58374	3.70557e-28	2.1755e-25
	AT2G46790	-0.961613	3.31052	2.92585e-14	6.21307e-12			AT5G14760	-1.294	3.89479	1.83936e-27	9.92312e-25
	AT1G70700	-0.992583	5.66016	3.20298e-14	6.72997e-12			AT2G27420	-2.00145	3.40223	1.9122e-27	1.00446e-24
	AT3G44310	-0.692131	8.81856	1.14255e-13	2.23592e-11			AT1G01060	-2.12345	2.71592	4.04026e-27	1.9968e-24
	AT5G12020	-1.51887	3.9867	2.43231e-13	4.4955e-11			AT3G12580	-1.00044	7.93627	1.53243e-26	6.952e-24
	AT5G50950	-0.740198	5.56365	3.96333e-13	7.25799e-11			AT3G21150	-2.76125	1.58502	6.46206e-25	2.74445e-22
	AT1G60270	-1.20406	2.77575	8.50355e-13	1.46327e-10			AT5G58770	-1.5516	3.65902	1.71014e-24	7.11168e-22
	AT3G29590	-1.44709	3.15912	1.1971e-12	1.97483e-10			AT1G07180	-1.01034	5.6084	2.84899e-24	1.16059e-21
	AT5G03760	-0.700946	5.80297	1.328e-12	2.17281e-10			AT5G42760	-1.61327	3.14825	1.03245e-23	3.9632e-21
	AT3G46230	-1.58738	2.54475	2.8175e-12	4.35971e-10			AT4G12400	-0.997413	5.59492	2.12546e-23	8.00498e-21
	AT1G78230	-0.763182	4.33848	4.57968e-12	6.82201e-10			AT5G24150	-0.977965	5.83732	6.33725e-23	2.25889e-20
	AT1G56650	-1.47768	2.66693	5.47e-12	7.96983e-10			AT3G54500	-0.924032	7.56307	1.43936e-22	5.0214e-20
	AT3G14210	-0.637388	8.40036	7.20518e-12	1.0273e-09			AT2G15020	-1.37286	4.52205	1.82269e-22	6.06378e-20
	AT5G62430	-0.781538	3.87194	1.60104e-11	2.17404e-09			AT4G30140	-0.934793	6.41693	3.31844e-22	1.06838e-19
	AT5G54060	-1.31122	3.57681	3.49769e-11	4.56323e-09			AT2G43140	-1.05602	4.50725	5.94495e-22	1.85417e-19
	AT5G52570	-0.982126	3.55066	4.18472e-11	5.38911e-09			AT5G52640	-0.921401	6.6049	1.19977e-21	3.68439e-19
	AT1G03495	-1.57865	3.1185	6.91413e-11	8.57224e-09			AT5G24120	-1.07961	4.12166	1.75457e-21	5.30651e-19
	AT5G21100	-0.646865	5.54206	1.01355e-10	1.21876e-08			AT4G26850	-0.9037	6.97639	3.10621e-21	9.2542e-19
	AT1G29660	-0.615086	6.75171	1.68846e-10	1.94818e-08			AT1G65490	-1.43567	3.61696	4.43129e-21	1.28193e-18
	AT1G51760	-0.812769	5.97639	2.00998e-10	2.28597e-08			AT5G15850	-1.02231	4.56408	5.32729e-21	1.51911e-18
	AT4G28680	-1.05766	2.67143	2.02034e-10	2.28597e-08			AT3G12320	-1.39547	3.72635	5.96493e-21	1.65369e-18
	AT5G24150	-0.63086	5.61954	2.03849e-10	2.28597e-08			AT5G06980	-0.965502	5.01855	2.03505e-20	5.4894e-18
	AT1G80760	-1.06868	2.61572	2.90603e-10	3.20187e-08			AT2G36790	-0.959271	4.84902	2.42274e-20	6.44803e-18
	AT2G14750	-0.622417	5.71424	3.07964e-10	3.35917e-08			AT5G48485	-0.933923	4.99368	6.6704e-20	1.70702e-17
	AT1G33960	-4.13751	0.862658	3.44003e-10	3.73187e-08			AT2G40610	-0.895696	6.34651	7.25465e-20	1.83304e-17
	AT2G31380	-0.638517	4.95536	9.67103e-10	9.84915e-08			AT1G07010	-0.910269	5.60663	2.09885e-19	5.04761e-17
	AT5G64940	-0.574996	7.51915	1.08906e-09	1.09239e-07			AT1G20160	-0.992735	4.47302	2.78407e-19	6.61582e-17
	AT1G53540	-1.57171	2.74252	1.17899e-09	1.17084e-07			AT4G14400	-1.22393	4.77165	4.67816e-19	1.08582e-16
	AT4G01360	-1.55005	2.08649	1.24542e-09	1.23068e-07			AT5G64940	-0.829003	7.679	1.01131e-18	2.32032e-16
	AT3G14810	-0.711132	3.94636	1.34313e-09	1.3207e-07			AT1G07400	-1.20312	4.65857	1.23325e-18	2.76593e-16
	AT4G20170	-0.652418	4.42243	1.46838e-09	1.41185e-07			AT2G04050	-1.72558	3.32925	3.12134e-18	6.77229e-16
	AT4G26850	-0.584703	6.77331	1.47119e-09	1.41185e-07			AT2G21320	-1.34704	3.37949	3.50752e-18	7.52835e-16
	AT1G03940	-1.57761	2.68599	1.90925e-09	1.79767e-07			AT1G75100	-0.875659	5.38043	5.79339e-18	1.23023e-15
	AT5G17050	-0.64589	4.78226	1.98843e-09	1.84973e-07			AT4G00050	-0.863897	5.24545	1.34638e-17	2.7995e-15
	AT1G17380	-1.10153	3.02114	2.0773e-09	1.91083e-07			AT2G25510	-1.90977	6.54683	1.42226e-17	2.92678e-15
	AT2G20610	-0.564085	7.17748	2.1155e-09	1.93704e-07			AT2G19650	-0.960084	4.17147	2.43401e-17	4.81043e-15
	AT2G14560	-4.90877	0.523101	2.51534e-09	2.28222e-07			AT3G15354	-0.884549	4.99325	2.71101e-17	5.30535e-15
	AT2G21320	-0.942894	3.10299	2.63582e-09	2.3807e-07			AT1G26240	-2.22836	3.7724	3.07391e-17	5.95711e-15
	AT3G57260	-4.52165	0.801437	3.53014e-09	3.13178e-07			AT5G51440	-1.06541	6.1868	3.65915e-17	6.95622e-15
	AT2G27690	-1.17099	3.09457	7.27577e-09	6.20648e-07			AT3G09450	-1.65644	2.41705	7.28239e-17	1.37136e-14
	AT5G06530	-0.656599	4.07871	7.72813e-09	6.53649e-07			AT5G03555	-0.899349	4.59465	7.63241e-17	1.42384e-14
	AT3G03780	-0.527537	8.24331	8.85238e-09	7.4558e-07			AT1G35710	-2.28286	3.606	9.18213e-17	1.69708e-14
	AT3G25780	-0.636436	4.33701	9.38952e-09	7.87497e-07			AT1G68440	-0.854896	5.20016	1.60083e-16	2.93158e-14
	AT4G25200	-1.51796	1.85167	9.43194e-09	7.87744e-07			AT2G19970	-2.71767	1.34757	2.58016e-16	4.59844e-14
	AT1G65060	-0.624127	4.24095	1.01154e-08	8.41302e-07			AT5G42530	-1.47604	7.02558	2.62979e-16	4.64541e-14
	AT5G19730	-0.659699	3.81254	1.21485e-08	9.89783e-07			AT3G27170	-0.877638	4.56245	7.42252e-16	1.28836e-13
	AT2G29500	-0.917475	4.36961	1.71428e-08	1.35789e-06			AT5G12110	-0.852038	4.91379	9.52016e-16	1.63821e-13
	AT5G13170	-1.11067	2.2979	1.9841e-08	1.53506e-06			AT1G78230	-0.877141	4.40942	1.60065e-15	2.68493e-13
	AT5G03555	-0.603283	4.41239	3.12304e-08	2.30033e-06			AT4G11650	-0.812124	5.20323	4.43585e-15	7.14065e-13
	AT4G16140	-0.567787	5.19218	3.32207e-08	2.42014e-06			AT1G58520	-0.947806	3.64139	5.5397e-15	8.77603e-13
	AT5G49480	-0.524518	8.09161	3.48215e-08	2.49905e-06			AT2G46670	-1.62814	2.09267	6.36102e-15	9.93798e-13
	AT4G38950	-0.553302	5.45594	3.64514e-08	2.57916e-06			AT5G64120	-0.771144	6.20422	9.291e-15	1.41571e-12
	AT3G59400	-0.524222	7.35323	3.65664e-08	2.57916e-06			AT4G35090	-0.723055	9.95229	1.01638e-14	1.53697e-12
	AT2G26690	-0.548838	5.52089	4.22523e-08	2.93248e-06			AT3G53830	-1.16697	3.47303	1.0572e-14	1.58667e-12
	AT3G44300	-0.54271	5.72273	4.81762e-08	3.2709e-06			AT4G10120	-0.732241	6.36158	2.6038e-14	3.66017e-12
	AT3G47500	-0.530176	5.71232	7.61975e-08	5.00322e-06			AT1G32900	-0.993536	5.35197	2.7504e-14	3.83921e-12
	AT1G61890	-0.693561	5.61638	7.9983e-08	5.15013e-06			AT4G14630	-1.07105	4.68034	3.95466e-14	5.48187e-12
	AT1G58290	-0.504243	7.69459	9.58446e-08	6.03519e-06			AT1G02820	-1.18112	3.2836	5.18441e-14	7.08808e-12
	AT5G12030	-1.13478	3.22819	1.05972e-07	6.58972e-06			AT2G24540	-1.47774	2.44684	5.90581e-14	7.96526e-12
	AT5G27360	-0.657496	3.40746	1.10471e-07	6.84819e-06			AT2G36630	-0.775186	5.2806	7.54034e-14	9.96773e-12
	AT5G36910	-0.62755	3.70137	1.12155e-07	6.91123e-06			AT2G41730	-1.01016	4.66234	7.73092e-14	1.01524e-11
	AT2G41250	-0.685604	3.16945	1.12181e-07	6.91123e-06			AT2G28780	-1.42401	2.64428	7.97798e-14	1.04084e-11
	AT2G19650	-0.612745	3.95303	1.18601e-07	7.24326e-06			AT1G33960	-5.0188	1.58717	1.18031e-13	1.51027e-11
	AT1G19180	-0.513394	6.09173	1.36048e-07	8.20438e-06			AT2G43570	-1.32503	3.36428	2.32704e-13	2.92138e-11
	AT5G11790	-0.518979	5.49227	1.64476e-07	9.80034e-06			AT3G22060	-1.0363	4.08845	2.48715e-13	3.10287e-11
	AT3G13080	-0.488849	6.66847	1.70336e-07	1.00594e-05			AT2G26690	-0.725477	5.62735	3.72568e-13	4.56248e-11
	AT3G52340	-0.532734	5.26877	2.0783e-07	1.20948e-05			AT2G26150	-1.02663	4.16706	4.27969e-13	5.17739e-11
	AT1G54010	-0.490593	7.60726	2.15928e-07	1.25295e-05			AT1G70250	-1.21026	2.74712	5.10665e-13	6.10382e-11
	AT4G29780	-0.72341	3.99052	2.72439e-07	1.56044e-05			AT5G17050	-0.762579	4.85605	6.66809e-13	7.78373e-11
	AT5G20700	-0.484251	7.30325	2.86411e-07	1.62879e-05			AT5G43630	-0.702689	5.86854	6.94777e-13	8.01645e-11
	AT1G20510	-0.517578	5.24588	3.15984e-07	1.77173e-05			AT3G57260	-5.68863	1.77508	7.08579e-13	8.1287e-11
	AT2G34070	-0.520394	4.83473	3.28278e-07	1.83038e-05			AT5G52570	-1.07155	3.60369	8.55017e-13	9.75257e-11
	AT5G53420	-0.50841	5.64283	3.71662e-07	2.02632e-05			AT3G52720	-0.738398	5.21647	9.33e-13	1.05816e-10
	AT5G67280	-0.505922	5.58015	3.72556e-07	2.02632e-05			AT3G28270	-0.71797	5.57673	9.58943e-13	1.08144e-10
	AT1G45191	-0.927173	3.06748	4.01484e-07	2.17182e-05			AT3G47430	-0.758754	4.60807	1.37513e-12	1.52495e-10
	AT5G16010	-0.494718	6.24625	4.14034e-07	2.23366e-05			AT1G65870	-1.85788	1.23464	1.56926e-12	1.7211e-10
	AT2G34490	-0.535093	4.64216	4.36474e-07	2.34206e-05			AT5G48570	-0.897841	6.38618	1.64331e-12	1.78273e-10
	AT2G27380	-1.90773	1.93026	5.76873e-07	3.05637e-05			AT5G52760	-3.06454	0.20615	1.80857e-12	1.9514e-10
	AT1G55210	-0.487343	5.60275	5.77251e-07	3.05637e-05			AT3G51895	-1.07395	3.43413	1.82253e-12	1.95589e-10
	AT1G22650	-0.758507	3.41282	5.89688e-07	3.11396e-05			AT1G72770	-0.754896	4.44146	2.38307e-12	2.53707e-10
	AT4G34410	-1.78516	1.03627	6.27572e-07	3.30527e-05			AT1G78510	-0.709239	5.2365	2.38951e-12	2.53707e-10
	AT3G12320	-0.75639	3.29593	6.31025e-07	3.31471e-05			AT2G20560	-0.994	4.12232	2.81533e-12	2.92692e-10
	AT4G30470	-0.529789	4.53535	6.51623e-07	3.40499e-05			AT2G28200	-1.07041	3.33772	3.77891e-12	3.90833e-10
	AT5G59480	-0.567047	3.936	8.72912e-07	4.47923e-05			AT1G51830	-0.957947	4.69222	4.43395e-12	4.56217e-10
	AT2G39250	-0.535717	4.61073	8.81074e-07	4.50952e-05			AT2G30520	-0.651221	7.79952	5.42549e-12	5.52542e-10
	AT1G52000	-0.647611	5.53066	8.97238e-07	4.5805e-05			AT1G17050	-0.746385	4.52963	5.76119e-12	5.83751e-10
	AT2G38170	-0.455516	8.33847	1.01565e-06	5.04313e-05			AT4G25200	-1.7796	2.05936	6.82739e-12	6.84832e-10
	AT4G17770	-0.49819	5.40168	1.01904e-06	5.04543e-05			AT1G64780	-0.909833	5.64752	7.28087e-12	7.23052e-10
	AT2G41090	-0.484519	5.7841	1.02151e-06	5.04543e-05			AT5G23730	-1.0418	3.2488	8.02574e-12	7.91198e-10
	AT5G13930	-0.446846	7.51059	1.10066e-06	5.39809e-05			AT1G78290	-1.04153	3.31398	8.04635e-12	7.91198e-10
	AT3G23000	-0.466452	6.16646	1.17878e-06	5.75296e-05			AT1G49860	-1.22737	3.1071	8.18178e-12	8.00571e-10
	AT1G75100	-0.49364	5.14793	1.23938e-06	6.01927e-05			AT3G17800	-0.656432	6.24807	8.84988e-12	8.6172e-10
	AT4G27140	-1.39747	1.39201	1.5524e-06	7.41328e-05			AT2G26080	-0.626031	9.53282	9.41704e-12	9.12492e-10
	AT4G27860	-0.47785	5.17828	1.63063e-06	7.71304e-05			AT3G27690	-0.639897	8.38807	1.03215e-11	9.95303e-10
	AT3G19150	-0.591696	3.52453	1.64012e-06	7.73959e-05			AT2G14560	-5.82702	1.26368	1.05119e-11	1.00879e-09
	AT2G05070	-0.458026	10.4225	1.6742e-06	7.88179e-05			AT4G12550	-1.43566	4.30598	1.32883e-11	1.26913e-09
	AT5G62670	-0.451523	6.78333	1.88502e-06	8.75046e-05			AT2G47490	-0.720527	4.76296	1.38452e-11	1.31602e-09
	AT5G62220	-0.493658	4.93573	1.90397e-06	8.81789e-05			AT5G58120	-1.00452	3.71173	1.44165e-11	1.36383e-09
	AT2G32140	-1.11474	2.29303	1.98834e-06	9.16609e-05			AT2G31560	-0.956088	3.97687	1.74614e-11	1.64409e-09
	AT3G23210	-0.711635	3.17848	2.0225e-06	9.28071e-05			AT1G21050	-0.753026	4.36955	1.9908e-11	1.85693e-09
	AT1G54040	-0.693896	3.73406	2.045e-06	9.36244e-05			AT2G32680	-3.53589	0.432623	2.0413e-11	1.89518e-09
	AT1G05680	-0.588168	6.66738	2.09477e-06	9.54649e-05			AT1G17360	-0.659826	5.50125	2.28654e-11	2.11304e-09
	AT5G07990	-0.822539	3.57934	2.14392e-06	9.74824e-05			AT1G69530	-0.627411	9.17167	2.39746e-11	2.20533e-09
	AT1G30110	-0.677634	3.764	2.23408e-06	0.000101351			AT4G25700	-0.663857	5.29892	3.06193e-11	2.77814e-09
	AT5G24380	-0.50743	4.59884	2.38481e-06	0.000107067			AT5G12030	-1.42212	3.42704	3.4158e-11	3.07129e-09
	AT3G54830	-0.496972	4.83272	2.38689e-06	0.000107067			AT3G44630	-0.658545	5.65805	3.97604e-11	3.52737e-09
	AT3G48320	-0.55244	3.69788	2.45209e-06	0.000109499			AT5G54710	-0.681145	5.02572	5.10415e-11	4.50814e-09
	AT1G72770	-0.509566	4.29494	2.46197e-06	0.000109529			AT5G56850	-0.643087	5.98643	5.30386e-11	4.64344e-09
	AT4G36640	-0.501428	4.52708	2.48116e-06	0.000110059			AT4G30470	-0.702755	4.63484	5.42594e-11	4.72957e-09
	AT5G25610	-0.448946	7.8163	2.521e-06	0.000111578			AT3G50560	-1.01255	3.32925	5.59086e-11	4.85214e-09
	AT4G31500	-0.435791	8.18466	2.5928e-06	0.000114502			AT5G19240	-0.661811	5.59847	6.67669e-11	5.76941e-09
	AT3G54400	-0.435291	7.76043	2.69653e-06	0.000118038			AT5G06530	-0.731713	4.12544	8.15951e-11	6.99022e-09
	AT3G15790	-0.499292	4.50276	3.12737e-06	0.000134248			AT5G35970	-0.62083	6.61792	9.11979e-11	7.7795e-09
	AT4G01080	-0.897818	2.59344	3.40281e-06	0.000145136			AT3G26570	-0.602781	8.17352	9.3342e-11	7.92851e-09
	AT3G26570	-0.433889	8.07238	3.51996e-06	0.000149494			AT3G21670	-0.67774	5.27025	9.55743e-11	8.08373e-09
	AT1G65890	-1.27713	1.13172	3.63101e-06	0.000153293			AT5G17300	-1.22365	2.68694	1.13778e-10	9.54253e-09
	AT5G64310	-0.432768	6.73495	3.63246e-06	0.000153293			AT4G39800	-0.622752	6.16676	1.14922e-10	9.59819e-09
	AT5G36220	-0.826976	3.01358	3.74351e-06	0.000157646			AT5G43450	-0.620637	5.7102	1.18536e-10	9.85877e-09
	AT3G23810	-0.426961	8.30924	3.87971e-06	0.000162695			AT1G31580	-0.824828	7.96026	1.21644e-10	1.00753e-08
	AT1G52400	-0.58462	8.49018	3.94129e-06	0.000164261			AT3G09350	-0.637319	5.7244	1.38335e-10	1.13634e-08
	AT1G19670	-0.583431	6.38728	3.94174e-06	0.000164261			AT5G02840	-0.658349	5.22396	1.45183e-10	1.1877e-08
	AT5G67200	-0.529316	3.94906	4.19341e-06	0.000172943			AT3G18750	-0.657573	4.92555	1.50724e-10	1.228e-08
	AT3G01550	-0.540032	3.84511	4.39708e-06	0.000180226			AT5G22390	-1.01713	3.08728	1.57136e-10	1.27504e-08
	AT4G09030	-0.460593	5.10557	4.48828e-06	0.000182838			AT3G48460	-0.705188	4.33643	1.77719e-10	1.43622e-08
	AT4G11460	-0.502738	4.27956	4.71575e-06	0.000191306			AT2G21330	-0.593179	9.18425	2.3083e-10	1.84954e-08
	AT5G49520	-0.875301	3.36673	5.02385e-06	0.000200964			AT4G16140	-0.642872	5.24044	2.31645e-10	1.84954e-08
	AT4G16680	-0.743041	3.92281	5.27381e-06	0.000209844			AT1G55910	-0.997288	3.18037	2.92976e-10	2.32067e-08
	AT5G26290	-0.730998	2.77682	5.33282e-06	0.000211627			AT1G70000	-0.927115	3.59614	3.24891e-10	2.5633e-08
	AT5G65470	-0.467482	5.07937	5.46325e-06	0.000216373			AT2G43610	-0.640486	5.21769	3.45324e-10	2.71378e-08
	AT5G64550	-0.904375	2.137	5.65543e-06	0.000223541			AT4G24700	-1.15604	2.86633	3.99556e-10	3.11545e-08
	AT2G42540	-0.625447	4.6649	5.77292e-06	0.000227734			AT1G76930	-0.798187	7.9757	4.1501e-10	3.22335e-08
	AT3G03770	-0.466325	5.06528	5.88814e-06	0.00023091			AT3G08730	-0.587327	7.16772	5.03855e-10	3.89823e-08
	AT2G38750	-0.668667	3.66564	6.27555e-06	0.000244184			AT1G53090	-0.754592	3.72129	5.08042e-10	3.91545e-08
	AT5G41140	-0.431859	5.77943	6.335e-06	0.000246017			AT5G54610	-4.62045	-0.198258	6.02314e-10	4.58885e-08
	AT2G35860	-0.45915	5.12591	6.86299e-06	0.000262941			AT1G32870	-0.646358	4.57871	6.11443e-10	4.62311e-08
	AT5G55400	-0.680084	3.47398	7.05419e-06	0.000269233			AT5G64840	-0.581746	7.39806	6.37399e-10	4.80118e-08
	AT2G44670	-0.453411	5.69463	7.08005e-06	0.000269704			AT3G48340	-0.654442	5.18549	6.51987e-10	4.8926e-08
	AT5G17450	-0.701153	2.92751	7.37593e-06	0.000279376			AT3G22420	-0.658688	4.60859	7.27959e-10	5.44224e-08
	AT3G46080	-0.970285	2.26709	7.40457e-06	0.000279929			AT1G59860	-1.29337	2.55034	7.38726e-10	5.50213e-08
	AT2G46670	-0.967911	1.62941	8.16336e-06	0.000305147			AT3G60080	-0.713836	3.94176	7.56781e-10	5.61565e-08
	AT1G31230	-0.42529	6.64683	8.70411e-06	0.000322777			AT3G46090	-1.17641	2.47962	8.17924e-10	6.00242e-08
	AT1G19550	-0.509258	3.96383	8.71583e-06	0.000322777			AT2G33530	-0.696432	4.05336	1.11952e-09	8.06742e-08
	AT5G53760	-0.503378	3.8472	9.70099e-06	0.000355959			AT1G05675	-0.919839	3.35433	1.24022e-09	8.84145e-08
	AT2G47490	-0.46981	4.61742	1.0316e-05	0.000375079			AT4G34000	-0.903561	3.45586	1.3095e-09	9.30214e-08
	AT5G47980	-1.16159	1.68782	1.06816e-05	0.000386959			AT5G67430	-2.02201	0.577489	1.63032e-09	1.14587e-07
	AT1G62540	-0.708597	2.85073	1.08193e-05	0.000391239			AT5G49700	-0.88277	3.60588	1.65503e-09	1.15916e-07
	AT3G28210	-0.795186	4.57989	1.13878e-05	0.00040957			AT2G37180	-0.610471	5.47097	1.71166e-09	1.19047e-07
	AT5G45670	-0.435257	5.85852	1.14689e-05	0.000411745			AT3G15310	-2.12548	0.300981	1.81756e-09	1.25973e-07
	AT3G27170	-0.479213	4.32538	1.16522e-05	0.000417576			AT1G08570	-0.627646	5.05314	1.83542e-09	1.26771e-07
	AT5G49330	-0.852168	2.42041	1.18377e-05	0.000423463			AT3G02830	-0.594384	5.75121	1.92111e-09	1.32232e-07
	AT5G65140	-0.522707	3.74558	1.18661e-05	0.000423721			AT2G21970	-0.636703	4.84302	1.96512e-09	1.34797e-07
	AT2G38540	-0.401229	9.51354	1.1905e-05	0.000423728			AT5G15600	-1.24677	2.15426	2.01995e-09	1.38083e-07
	AT5G53750	-0.640455	3.67434	1.24325e-05	0.00044001			AT5G10760	-3.71439	2.14596	2.33596e-09	1.58061e-07
	AT2G34930	-0.59077	4.45376	1.32143e-05	0.000464385			AT4G38560	-2.44389	-0.0705948	2.67922e-09	1.78863e-07
	AT4G27150	-1.84846	2.12911	1.34082e-05	0.000469546			AT5G24580	-0.695022	3.80477	2.80631e-09	1.86722e-07
	AT5G07000	-0.47948	4.37535	1.35361e-05	0.000473195			AT3G22370	-0.570238	6.00867	3.08187e-09	2.04376e-07
	AT1G23740	-0.4204	6.63827	1.36478e-05	0.000476265			AT5G05270	-0.611459	5.15287	3.52198e-09	2.32789e-07
	AT3G52180	-0.440112	5.64777	1.38343e-05	0.000479776			AT1G21250	-1.4412	4.20401	3.95022e-09	2.58548e-07
	AT2G32990	-0.55155	3.36555	1.38446e-05	0.000479776			AT5G08760	-0.874063	3.98997	4.45596e-09	2.88784e-07
	AT3G22275	-1.96243	-0.454141	1.3887e-05	0.000480215			AT5G47610	-0.858552	3.63974	4.58525e-09	2.95246e-07
	AT3G60420	-0.753553	2.8472	1.39053e-05	0.000480215			AT2G47180	-0.692458	3.77592	4.9442e-09	3.16318e-07
	AT1G06620	-0.605716	4.17392	1.4467e-05	0.000497888			AT1G56510	-0.593466	5.39287	5.6303e-09	3.56782e-07
	AT1G28610	-0.481484	4.26315	1.49167e-05	0.000510726			AT1G66330	-0.566254	6.17145	7.19951e-09	4.51129e-07
	AT4G27520	-0.405993	7.63172	1.51212e-05	0.000516838			AT1G80760	-0.980803	2.56031	7.20957e-09	4.51129e-07
	AT2G36630	-0.452886	5.09015	1.52341e-05	0.000519808			AT4G13900	-0.919092	3.19836	7.4468e-09	4.61632e-07
	AT2G28900	-0.410305	6.84093	1.59722e-05	0.000541291			AT3G10420	-0.598886	4.72397	7.98831e-09	4.93668e-07
	AT3G22550	-0.550739	3.25069	1.611e-05	0.000545037			AT4G37760	-0.57981	5.42025	8.0377e-09	4.95187e-07
	AT5G62130	-0.839411	2.27764	1.62207e-05	0.000547853			AT1G44000	-0.554612	6.28508	9.64026e-09	5.9209e-07
	AT3G02830	-0.430821	5.65324	1.76815e-05	0.000591191			AT1G24145	-1.64429	0.96464	1.03966e-08	6.34638e-07
	AT1G45688	-0.410433	6.9788	1.8025e-05	0.000598665			AT4G12545	-0.953792	4.13255	1.1229e-08	6.81281e-07
	AT5G54610	-3.32231	-1.33609	1.83064e-05	0.000607			AT4G26150	-0.613235	4.75958	1.14675e-08	6.93642e-07
	AT5G15450	-0.417432	6.41132	1.88228e-05	0.000621026			AT4G13420	-1.36669	2.40762	1.27869e-08	7.68795e-07
	AT2G05100	-0.407662	10.3438	1.88912e-05	0.000622256			AT5G50100	-0.590868	4.84888	1.30163e-08	7.80233e-07
	AT2G32680	-2.31265	-0.588714	1.8951e-05	0.000623199			AT1G56660	-0.887875	4.66285	1.41846e-08	8.47718e-07
	AT5G05270	-0.444863	5.05652	1.90905e-05	0.000625723			AT3G61220	-0.579676	5.27244	1.42302e-08	8.47906e-07
	AT3G51895	-0.665007	3.17213	1.92852e-05	0.000631068			AT4G31910	-0.59831	4.84752	1.75599e-08	1.03092e-06
	AT1G01120	-0.421774	6.41021	1.99913e-05	0.000650974			AT5G51190	-0.998953	3.29348	1.79686e-08	1.05182e-06
	AT5G61160	-0.975759	3.8838	2.06674e-05	0.000669712			AT1G54050	-0.81109	3.79703	1.81851e-08	1.06138e-06
	AT1G06000	-0.423892	5.43142	2.08129e-05	0.000673333			AT1G67110	-0.820966	3.90783	1.94277e-08	1.13006e-06
	AT3G44735	-0.508811	3.67213	2.16217e-05	0.000698369			AT1G09250	-0.57935	5.28637	1.9475e-08	1.13006e-06
	AT2G40400	-0.414189	6.05302	2.16857e-05	0.000699303			AT5G49480	-0.543502	8.09718	1.95447e-08	1.13082e-06
	AT1G26560	-0.475981	4.16333	2.30568e-05	0.00073756			AT5G20070	-0.561457	5.56564	2.02401e-08	1.16767e-06
	AT5G35970	-0.410183	6.49184	2.33452e-05	0.0007444			AT2G39730	-0.519097	12.2511	2.05724e-08	1.18341e-06
	AT3G16800	-0.485643	3.74326	2.38641e-05	0.00075852			AT5G10770	-0.569818	5.17729	2.10591e-08	1.20793e-06
	AT5G01380	-1.37057	1.02565	2.42651e-05	0.000770041			AT5G48490	-0.575117	5.12951	2.57284e-08	1.45899e-06
	AT4G14680	-0.420153	5.20386	2.48515e-05	0.0007874			AT1G79270	-0.574172	4.85274	2.97889e-08	1.67497e-06
	AT3G43720	-0.402507	6.31831	2.62481e-05	0.000829016			AT4G27030	-0.549879	5.69006	3.02716e-08	1.69733e-06
	AT1G76620	-0.669943	3.0035	2.63693e-05	0.000831529			AT3G01420	-0.551159	7.48217	3.18933e-08	1.78325e-06
	AT3G05910	-0.398917	6.74304	2.72843e-05	0.000857673			AT3G13080	-0.508982	6.68392	3.57096e-08	1.98e-06
	AT1G35560	-0.643807	3.26697	2.75384e-05	0.000864299			AT5G54720	-0.836169	3.44656	3.58809e-08	1.98399e-06
	AT3G50930	-0.569273	4.36467	2.77178e-05	0.000868564			AT1G69730	-0.613405	4.12501	4.07389e-08	2.24638e-06
	AT1G18810	-0.626849	3.54986	2.84312e-05	0.000888158			AT2G26170	-0.596719	4.37652	4.23568e-08	2.32709e-06
	AT2G31790	-0.396378	6.54795	2.84816e-05	0.000888314			AT2G04039	-0.534541	5.85087	4.24359e-08	2.32709e-06
	AT1G44100	-0.42806	5.18407	3.0125e-05	0.000936643			AT1G62180	-0.512471	7.28524	4.28644e-08	2.33138e-06
	AT5G09870	-0.401614	6.74646	3.08265e-05	0.000953996			AT1G58290	-0.513234	7.70221	4.36944e-08	2.36364e-06
	AT1G61610	-1.69792	-0.377307	3.12369e-05	0.000965202			AT3G50480	-0.861316	5.35544	4.48205e-08	2.41801e-06
	AT5G65890	-0.632534	3.1902	3.28127e-05	0.00101076			AT2G46440	-0.857364	3.21619	4.5853e-08	2.46704e-06
	AT1G56660	-0.648388	4.50986	3.32109e-05	0.00101988			AT3G46230	-1.24964	2.29443	4.97153e-08	2.6605e-06
	AT5G61810	-0.463803	4.20418	3.42519e-05	0.00104064			AT1G26560	-0.608939	4.24035	5.22994e-08	2.78386e-06
	AT4G24380	-0.841154	3.907	3.4753e-05	0.00105426			AT3G01260	-0.817604	3.68377	5.42454e-08	2.87977e-06
	AT1G44446	-0.398064	6.75062	3.61618e-05	0.00109367			AT1G66840	-0.574039	4.4779	6.07268e-08	3.19833e-06
	AT5G10760	-2.3809	1.08812	3.6233e-05	0.001094			AT2G37970	-0.563007	4.78932	6.09388e-08	3.20105e-06
	AT1G64500	-0.441765	4.80663	4.01823e-05	0.00119357			AT5G67370	-0.527577	6.20841	6.3122e-08	3.30703e-06
	AT5G05600	-0.524771	6.27063	4.15539e-05	0.00122602			AT4G20070	-0.574098	4.68308	6.36055e-08	3.32364e-06
	AT4G14760	-0.397881	5.42723	4.15817e-05	0.00122602			AT4G15430	-1.08982	2.22973	6.56221e-08	3.42006e-06
	AT5G46830	-1.40461	0.539789	4.20094e-05	0.0012368			AT2G03760	-0.713799	4.98861	6.74694e-08	3.50718e-06
	AT1G78070	-0.460296	4.02316	4.27228e-05	0.00125595			AT5G45340	-0.608493	4.09851	8.34309e-08	4.29217e-06
	AT3G22910	-0.799036	2.78674	4.30169e-05	0.00126273			AT1G44446	-0.507026	6.81762	8.44568e-08	4.32267e-06
	AT1G07010	-0.41532	5.30887	4.32603e-05	0.00126802			AT3G01345	-3.18355	1.81233	9.64084e-08	4.89671e-06
	AT5G43380	-0.634216	2.99906	4.50979e-05	0.00131801			AT2G46450	-0.521627	5.99898	1.00601e-07	5.08381e-06
	AT5G20070	-0.410111	5.47786	4.54402e-05	0.00132413			AT3G24500	-0.754176	4.29671	1.03364e-07	5.1971e-06
	AT2G34810	-0.545075	5.13591	4.56453e-05	0.00132624			AT1G16730	-1.08918	2.01696	1.07639e-07	5.38494e-06
	AT1G07400	-0.557864	4.23964	4.6622e-05	0.00135265			AT3G53420	-0.503433	8.46233	1.11151e-07	5.54673e-06
	AT5G15850	-0.46085	4.2148	4.88328e-05	0.00140896			AT2G38380	-0.522533	6.30181	1.22957e-07	6.11456e-06
	AT1G60590	-0.782216	2.45875	4.88454e-05	0.00140896			AT5G12020	-1.07139	3.67667	1.38478e-07	6.84196e-06
	AT4G09820	-1.01916	1.7313	4.92325e-05	0.00141808			AT3G61630	-0.76301	3.94695	1.39837e-07	6.89208e-06
	AT5G64552	-0.816192	2.16153	4.93197e-05	0.00141855			AT5G13770	-0.519097	6.03351	1.47392e-07	7.24651e-06
	AT5G01500	-0.437429	4.35375	4.97866e-05	0.00142992			AT3G02885	-0.795802	3.07628	1.53739e-07	7.54003e-06
	AT3G06740	-0.444808	4.22532	5.28265e-05	0.00150638			AT5G67030	-0.499185	7.08805	1.56332e-07	7.64838e-06
	AT1G62950	-0.640851	2.94474	5.34436e-05	0.00152181			AT3G17510	-0.522656	5.64898	1.56819e-07	7.65343e-06
	AT2G34720	-0.608326	3.5829	5.51224e-05	0.0015585			AT4G32770	-0.580745	4.2854	1.64411e-07	7.98493e-06
	AT1G25425	-0.649788	2.78812	5.5687e-05	0.00157001			AT3G48700	-1.49939	0.987124	1.74559e-07	8.43672e-06
	AT5G14640	-0.407551	5.45629	5.58797e-05	0.00157322			AT5G62430	-0.606307	3.76372	1.96395e-07	9.42365e-06
	AT5G59920	-0.440345	4.68402	5.73153e-05	0.00160018			AT4G32190	-0.510485	5.57141	2.05495e-07	9.78972e-06
	AT5G43630	-0.394905	5.68543	5.84683e-05	0.00162321			AT5G59920	-0.557503	4.75362	2.07829e-07	9.87731e-06
	AT3G49220	-0.376612	7.2859	5.88962e-05	0.00163055			AT5G14650	-2.42156	-0.563467	2.12361e-07	1.00687e-05
	AT4G23990	-0.607872	3.41664	6.04465e-05	0.00166884			AT1G43910	-1.04777	2.86261	2.21319e-07	1.04438e-05
	AT5G44720	-0.398683	5.62122	6.07274e-05	0.00167428			AT3G29240	-0.515723	5.61235	2.41135e-07	1.1274e-05
	AT5G54470	-1.15667	0.948551	6.13737e-05	0.00168976			AT1G52342	-1.08965	2.39464	2.41171e-07	1.1274e-05
	AT2G27550	-0.553869	4.107	6.30713e-05	0.00173173			AT2G21560	-0.570958	4.14305	2.48498e-07	1.15894e-05
	AT2G38250	-0.841802	2.3812	6.42873e-05	0.00176269			AT1G65060	-0.570295	4.20384	2.53005e-07	1.17447e-05
	AT4G24120	-0.44175	4.293	6.50938e-05	0.00177403			AT5G64170	-0.505424	5.81557	2.53802e-07	1.17544e-05
	AT3G05500	-0.536554	4.78973	6.51452e-05	0.00177403			AT4G28680	-0.855831	2.54006	2.82862e-07	1.295e-05
	AT1G13650	-0.57104	3.98288	6.72377e-05	0.00182355			AT3G22240	-0.900503	4.05795	2.93235e-07	1.33942e-05
	AT5G01340	-0.599093	3.3262	6.74388e-05	0.00182542			AT2G41100	-0.477325	8.20226	3.01047e-07	1.37196e-05
	AT1G73390	-0.420364	4.64937	6.74898e-05	0.00182542			AT4G23570	-0.501337	5.91356	3.15616e-07	1.43182e-05
	AT5G56850	-0.394692	5.83896	6.97094e-05	0.00188036			AT4G34550	-1.42595	1.43527	3.2078e-07	1.45195e-05
	AT5G40380	-0.471193	3.77341	7.23048e-05	0.0019425			AT3G22550	-0.648922	3.30707	3.22351e-07	1.45576e-05
	AT2G28470	-0.391426	6.20644	7.33077e-05	0.0019668			AT3G13040	-0.507164	5.79552	3.30708e-07	1.48677e-05
	AT1G17360	-0.388804	5.34223	7.35765e-05	0.00197136			AT1G20070	-0.599308	4.07223	3.3185e-07	1.48855e-05
	AT5G12050	-0.448087	4.18882	7.56442e-05	0.00201863			AT1G31540	-0.527703	5.12889	3.49937e-07	1.56616e-05
	AT3G46650	-0.97392	1.37119	7.59068e-05	0.00202293			AT5G41790	-0.61108	7.0369	3.53247e-07	1.57533e-05
	AT1G56060	-1.29781	1.00086	7.61763e-05	0.0020246			AT2G28305	-0.523963	5.31327	3.53563e-07	1.57533e-05
	AT5G52310	-0.412621	4.78157	7.63751e-05	0.0020246			AT2G40900	-0.582413	3.93277	3.9671e-07	1.74987e-05
	AT5G13400	-0.415408	4.88218	8.28422e-05	0.00216442			AT1G11700	-0.578833	4.05338	3.9856e-07	1.75235e-05
	AT2G46450	-0.388323	5.92119	8.40321e-05	0.00219141			AT1G02920	-0.509406	6.39297	4.92056e-07	2.14452e-05
	AT1G06080	-0.570162	4.02198	8.44277e-05	0.00219721			AT5G63530	-0.462094	6.39445	5.02413e-07	2.1849e-05
	AT3G53420	-0.367882	8.38833	8.78878e-05	0.00227245			AT5G01260	-0.584998	3.97446	5.21946e-07	2.26491e-05
	AT1G30530	-0.392998	5.57382	9.04094e-05	0.0023256			AT2G38870	-0.536921	4.8572	5.41434e-07	2.34437e-05
	AT5G47990	-0.519004	4.56458	9.06539e-05	0.00232888			AT5G64110	-0.524385	5.19984	5.63907e-07	2.43113e-05
	AT3G19970	-0.611384	2.96727	9.36158e-05	0.00239266			AT5G66690	-0.543343	4.42277	5.73169e-07	2.46574e-05
	AT3G55130	-0.393761	5.08342	9.56063e-05	0.00243418			AT1G27120	-0.589903	3.73969	5.87506e-07	2.52198e-05
	AT4G39330	-0.367273	7.37326	9.74628e-05	0.00247199			AT1G65486	-1.03836	2.08355	5.97005e-07	2.55726e-05
	AT3G27690	-0.372154	8.22915	9.99456e-05	0.00253174			AT1G80240	-0.525916	4.80072	6.25153e-07	2.66638e-05
	AT5G13100	-0.387174	5.62558	0.00010158	0.00256663			AT5G53970	-0.727575	3.83661	6.36024e-07	2.69853e-05
	AT1G32640	-0.38491	5.79381	0.000105158	0.00264365			AT4G14690	-1.054	1.8405	6.37626e-07	2.69853e-05
	AT2G30020	-0.421587	4.35098	0.000111343	0.00279212			AT3G54040	-0.494383	6.71014	6.45821e-07	2.72542e-05
	AT2G25510	-0.791298	5.79656	0.000112248	0.00281127			AT4G12735	-1.10692	1.93612	7.24069e-07	3.04919e-05
	AT1G60110	-1.52713	-0.199025	0.000113715	0.00284089			AT1G64860	-0.478768	6.65545	7.63942e-07	3.19462e-05
	AT4G21940	-0.926555	1.44324	0.000118737	0.00294789			AT2G44290	-0.701304	4.27558	7.83229e-07	3.25115e-05
	AT3G15354	-0.415892	4.70734	0.000119912	0.00296969			AT3G22231	-2.57855	1.42318	8.67013e-07	3.56834e-05
	AT5G41900	-0.951911	1.76941	0.000120301	0.00297563			AT4G18970	-0.46996	6.48182	8.72405e-07	3.58314e-05
	AT1G24020	-0.373374	6.89325	0.000120839	0.00298522			AT2G41090	-0.492234	5.78545	9.04369e-07	3.69164e-05
	AT2G38340	-1.61545	-0.31335	0.000124212	0.00306476			AT4G20170	-0.539326	4.34979	9.57859e-07	3.89406e-05
	AT1G04220	-0.467731	3.70431	0.000127217	0.00313503			AT5G19730	-0.568062	3.75609	1.11357e-06	4.46344e-05
	AT1G29330	-0.575954	3.45764	0.000132792	0.00326437			AT4G25290	-0.506383	4.98402	1.1276e-06	4.50619e-05
	AT2G23620	-0.679617	2.77369	0.00013398	0.00328546			AT3G11010	-0.978595	3.18389	1.15283e-06	4.59313e-05
	AT5G03140	-0.56106	3.57344	0.000138913	0.00338977			AT1G06570	-0.477387	5.85856	1.19516e-06	4.75232e-05
	AT3G05900	-0.351087	6.74485	0.000139669	0.00339991			AT5G24210	-0.493304	5.44538	1.21487e-06	4.82108e-05
	AT2G45680	-0.550942	3.97303	0.000141589	0.00344246			AT1G10340	-1.25423	1.72427	1.25162e-06	4.94725e-05
	AT3G18490	-0.358056	7.43872	0.000142274	0.00345491			AT3G24460	-0.926468	2.63954	1.49948e-06	5.89195e-05
	AT5G55120	-0.391167	5.02905	0.000144838	0.00350649			AT5G24200	-2.76861	-0.164047	1.51528e-06	5.94233e-05
	AT4G35320	-0.442926	3.93652	0.000145101	0.00350649			AT3G25010	-2.06771	0.907211	1.56425e-06	6.11076e-05
	AT1G62180	-0.357025	7.19421	0.000147378	0.00355292			AT3G62040	-0.481796	5.92667	1.5765e-06	6.14621e-05
	AT5G12470	-0.359753	6.77043	0.000155654	0.0037299			AT1G12110	-0.454616	7.08485	1.59342e-06	6.20003e-05
	AT3G60080	-0.443936	3.78358	0.000159663	0.0038168			AT1G30070	-0.527645	4.26645	1.69119e-06	6.52334e-05
	AT2G25625	-0.935711	1.59128	0.000160244	0.00382447			AT3G26230	-1.3127	1.12862	1.70914e-06	6.57343e-05
	AT5G52280	-0.478112	4.84615	0.000160367	0.00382447			AT4G33010	-0.436922	10.9752	1.72986e-06	6.64034e-05
	AT1G71490	-0.810752	2.23796	0.000162984	0.00387665			AT1G26250	-0.654916	6.03997	1.79334e-06	6.87079e-05
	AT2G04400	-0.378964	5.68382	0.000164567	0.00389672			AT3G27350	-0.728991	3.36334	2.17552e-06	8.25583e-05
	AT1G67120	-0.354893	7.07091	0.000173187	0.00408628			AT3G15353	-0.442876	8.67439	2.19016e-06	8.2956e-05
	AT5G66270	-0.774073	1.96519	0.000177978	0.00418447			AT1G73660	-0.461174	5.78021	2.37073e-06	8.94559e-05
	AT3G46450	-0.415878	4.1773	0.00018168	0.00426147			AT2G46400	-1.07192	2.05064	2.40557e-06	9.04287e-05
	AT1G27120	-0.444667	3.65537	0.000183857	0.00430747			AT1G14280	-0.475613	5.47632	2.41872e-06	9.07522e-05
	AT3G17860	-0.422612	4.0093	0.000194067	0.00450963			AT1G23740	-0.449635	6.65792	2.4363e-06	9.10691e-05
	AT1G70250	-0.658075	2.38675	0.000194975	0.0045202			AT2G16586	-0.606035	6.55492	2.49348e-06	9.28588e-05
	AT2G47780	-1.62474	0.438034	0.000197672	0.00456681			AT5G52750	-1.29389	1.48323	2.62351e-06	9.73382e-05
	AT4G28250	-0.345502	6.52305	0.000200864	0.0046217			AT1G49200	-0.956817	2.80633	2.65807e-06	9.84373e-05
	AT1G68410	-0.48465	5.42765	0.000202956	0.00465568			AT1G18810	-0.694668	3.59297	2.7152e-06	0.000100367
	AT5G47560	-0.35919	6.2389	0.000208214	0.00475532			AT2G34720	-0.695949	3.63809	2.89588e-06	0.000106454
	AT1G76130	-0.562648	3.63649	0.000209562	0.00476432			AT1G51840	-0.913632	2.47813	2.95387e-06	0.000108187
	AT1G68910	-0.407659	4.26605	0.000210489	0.00477994			AT2G36800	-0.451609	6.89923	2.97469e-06	0.000108751
	AT2G31560	-0.530856	3.71152	0.000211999	0.00480876			AT3G59400	-0.44717	7.30727	3.0206e-06	0.000110227
	AT2G23130	-0.353491	6.47785	0.00021549	0.00487687			AT3G16050	-0.56875	3.58873	3.12771e-06	0.00011372
	AT1G27950	-0.341426	8.14077	0.000235051	0.00526583			AT4G37060	-1.99648	-0.294388	3.23919e-06	0.000117133
	AT1G30690	-0.350747	6.4542	0.000245898	0.00548422			AT1G04530	-0.462273	5.721	3.57043e-06	0.000128182
	AT3G54690	-0.368333	4.87457	0.000247686	0.00550563			AT2G45960	-0.43004	9.17582	3.61418e-06	0.00012952
	AT5G48570	-0.462122	6.11611	0.000250174	0.00555476			AT5G47050	-0.515246	4.33886	3.68175e-06	0.000131705
	AT1G73080	-0.364314	5.39836	0.000253167	0.00561495			AT1G09932	-0.712164	3.54211	3.70124e-06	0.000132165
	AT1G02400	-0.785329	2.28596	0.000255116	0.00564366			AT2G46735	-0.67647	3.69851	3.80967e-06	0.000135794
	AT5G20540	-0.401615	4.26312	0.000255309	0.00564366			AT4G38960	-0.996084	1.7677	3.92763e-06	0.000139253
	AT1G21250	-0.817736	3.8266	0.000267095	0.00587167			AT2G31750	-0.444112	6.20852	4.29134e-06	0.000151342
	AT5G51460	-0.38397	4.99836	0.000268756	0.00590169			AT3G16530	-0.43663	6.82948	4.36131e-06	0.000153538
	AT5G53370	-0.37246	4.81417	0.000269493	0.00591138			AT5G19875	-1.06396	1.70331	4.41848e-06	0.000155277
	AT1G64380	-0.795603	1.59616	0.000272441	0.00596949			AT4G15393	-0.505878	4.68969	4.48255e-06	0.000156976
	AT5G08130	-0.348513	6.62166	0.000290626	0.00631249			AT1G32240	-0.529186	3.84124	4.72178e-06	0.000164488
	AT2G40840	-0.342052	6.92676	0.000306369	0.00663999			AT3G05900	-0.426352	6.78605	4.80179e-06	0.000166984
	AT1G13340	-0.806256	2.02221	0.000316871	0.00685273			AT5G04190	-0.727422	3.1658	5.1243e-06	0.000177272
	AT3G26840	-0.516546	3.67144	0.000325245	0.00700348			AT2G46340	-0.435664	6.59465	5.22781e-06	0.000180229
	AT5G06980	-0.388934	4.66417	0.000327434	0.00703647			AT3G45210	-0.49485	4.56992	5.41722e-06	0.000186436
	AT4G12735	-0.807616	1.7429	0.000328843	0.00705809			AT2G43710	-0.420856	7.92386	5.99426e-06	0.000204802
	AT5G57190	-0.675254	2.46052	0.000329984	0.00707499			AT3G47480	-1.3397	1.71461	6.00217e-06	0.000204802
	AT5G60780	-1.34129	-0.0993383	0.000331119	0.0070917			AT4G14365	-1.03565	2.53834	6.72667e-06	0.000228352
	AT1G01030	-0.541256	3.21194	0.000335239	0.00717224			AT5G13630	-0.409825	9.88267	6.91347e-06	0.000234295
	AT1G19630	-1.19264	0.371248	0.0003425	0.00731191			AT5G01820	-0.448447	5.64857	7.40424e-06	0.000250078
	AT1G78050	-0.549538	3.06739	0.000355838	0.0075643			AT1G74458	-0.738817	2.87821	7.45945e-06	0.000251517
	AT1G67110	-0.516002	3.72981	0.000364719	0.00772022			AT4G19450	-0.443623	5.644	7.51173e-06	0.000252853
	AT4G04410	-0.693887	2.36275	0.000370493	0.00782584			AT5G62130	-0.87274	2.29735	7.61043e-06	0.000255417
	AT2G02010	-0.597566	4.03167	0.000372783	0.00786588			AT1G10650	-0.476103	4.70724	7.90639e-06	0.000263912
	AT5G13700	-0.765355	2.66595	0.000374958	0.00790343			AT1G15520	-0.845623	3.57109	7.92841e-06	0.000264205
	AT5G25140	-0.847084	1.40449	0.000383604	0.00807714			AT3G50930	-0.604571	4.38636	8.05244e-06	0.000267891
	AT5G01100	-0.672999	3.40008	0.000385985	0.0081187			AT2G47750	-0.813838	2.75276	8.25485e-06	0.000274168
	AT5G54270	-0.326845	11.2991	0.000387299	0.00813776			AT3G24170	-0.425806	6.78588	8.48354e-06	0.000281295
	AT3G53190	-0.338411	5.55653	0.000402662	0.00840879			AT5G13170	-0.890731	2.15166	8.89556e-06	0.000293495
	AT3G18450	-1.26198	0.174234	0.000402736	0.00840879			AT3G01550	-0.522484	3.83407	8.92459e-06	0.000293967
	AT3G45700	-1.13208	0.453931	0.000413293	0.00860244			AT5G58870	-0.426643	6.15779	9.00663e-06	0.00029618
	AT5G53430	-0.382014	4.31736	0.000416871	0.00866788			AT2G33250	-0.449367	5.27325	9.0638e-06	0.00029757
	AT1G05835	-0.557395	2.95194	0.000418289	0.00868831			AT1G10960	-0.412997	9.08542	9.43043e-06	0.000308592
	AT2G47520	-0.793135	1.69609	0.00043543	0.00900019			AT2G05620	-0.43776	6.43384	9.59941e-06	0.000313607
	AT4G21760	-0.830298	1.60072	0.000435802	0.00900019			AT1G64400	-0.659299	3.64002	1.05071e-05	0.000341584
	AT3G55110	-0.407565	3.83631	0.000436009	0.00900019			AT1G19700	-0.456636	4.95271	1.07233e-05	0.000348047
	AT5G41070	-0.557745	2.92639	0.000440891	0.00907281			AT1G69252	-0.690988	3.13906	1.08143e-05	0.000350429
	AT5G13220	-0.694214	2.78655	0.00044558	0.0091489			AT3G25230	-0.406766	7.97042	1.0962e-05	0.000354539
	AT3G02380	-0.569388	2.91926	0.000448805	0.0091883			AT3G23210	-0.662991	3.14662	1.15615e-05	0.000371027
	AT2G40475	-0.484037	4.56253	0.000455489	0.0093156			AT3G22600	-0.627939	3.9511	1.16214e-05	0.00037235
	AT4G37550	-0.38022	4.71782	0.000460837	0.00941532			AT2G18360	-0.809411	2.97984	1.16612e-05	0.000373028
	AT4G27940	-0.564552	3.02404	0.000466219	0.00950582			AT1G15380	-0.604584	4.79491	1.20002e-05	0.000383258
	AT3G28130	-0.38222	4.27501	0.000489059	0.00994104			AT2G26800	-0.449792	5.09579	1.26203e-05	0.000401138
								AT5G15830	-0.720807	2.64246	1.27589e-05	0.000404898
								AT5G46490	-0.637335	3.75358	1.31311e-05	0.000415388
								AT5G52450	-0.471276	4.41112	1.34768e-05	0.000424976
								AT3G56710	-0.732954	3.94183	1.36827e-05	0.000430788
								AT3G27050	-0.465315	4.62833	1.39883e-05	0.000437648
								AT3G20470	-0.468885	4.47108	1.50014e-05	0.000467879
								AT4G19820	-1.18071	1.14058	1.53594e-05	0.000478299
								AT3G15790	-0.457913	4.48047	1.61016e-05	0.00049827
								AT5G22555	-1.28127	1.53598	1.65917e-05	0.000510304
								AT1G55320	-0.633546	3.50675	1.68161e-05	0.000515329
								AT1G42550	-0.40599	6.90699	1.71726e-05	0.000524936
								AT5G59480	-0.496725	3.89365	1.73608e-05	0.000529877
								AT5G40390	-0.494568	4.02877	1.79266e-05	0.000545476
								AT4G34610	-0.430644	5.32206	1.80559e-05	0.000548574
								AT4G34630	-0.495476	3.95166	1.83883e-05	0.000557239
								AT3G61390	-1.07035	2.60705	1.84248e-05	0.000557239
								AT4G27657	-1.00117	1.6244	1.87319e-05	0.000564816
								AT5G40450	-0.494895	8.46885	1.88002e-05	0.000566019
								AT1G55210	-0.419915	5.56133	1.93342e-05	0.000580346
								AT4G37390	-0.786872	2.82877	1.96083e-05	0.000587083
								AT4G11460	-0.47831	4.26044	1.99526e-05	0.000595327
								AT4G21740	-0.791413	2.84212	2.00319e-05	0.000595911
								AT3G49220	-0.396876	7.29871	2.04947e-05	0.000608772
								AT3G23000	-0.408603	6.13285	2.07423e-05	0.000615211
								AT4G14465	-0.488026	3.98121	2.10391e-05	0.000623089
								AT1G73390	-0.448594	4.66489	2.11507e-05	0.000625465
								AT2G38230	-0.395235	7.21886	2.18438e-05	0.000644054
								AT5G38980	-0.410533	6.50415	2.20075e-05	0.000647923
								AT4G35270	-0.463278	4.53208	2.23078e-05	0.000654834
								AT4G16515	-0.702508	2.66542	2.26061e-05	0.000662614
								AT3G58070	-0.822708	2.40676	2.37197e-05	0.000692953
								AT1G51700	-0.490852	3.8659	2.37772e-05	0.000692953
								AT3G44480	-0.411723	5.88865	2.42816e-05	0.000704485
								AT1G70940	-0.395561	6.92209	2.44306e-05	0.000707779
								AT3G49120	-0.414835	7.0782	2.45904e-05	0.000711374
								AT3G27150	-0.839588	2.25842	2.53087e-05	0.000730039
								AT1G17100	-0.410083	6.23929	2.57074e-05	0.000739402
								AT4G10150	-1.00345	1.57751	2.67021e-05	0.000766907
								AT5G52900	-0.499131	4.00326	2.71441e-05	0.000777364
								AT5G19970	-1.08584	1.1121	2.72253e-05	0.000778573
								AT3G28540	-1.35181	1.83799	2.78463e-05	0.000795194
								AT5G08640	-0.414318	5.37512	2.79479e-05	0.000796955
								AT2G29450	-0.401067	7.10634	2.81614e-05	0.000801897
								AT4G15550	-0.400531	7.25261	2.94033e-05	0.000830153
								AT3G23170	-0.489089	3.87422	2.97094e-05	0.000836431
								AT5G44060	-0.420212	5.05028	3.02196e-05	0.000848401
								AT3G52430	-0.624109	3.78734	3.29421e-05	0.000918375
								AT1G13650	-0.585635	3.99585	3.31432e-05	0.000922693
								AT1G76960	-0.956681	2.71243	3.47228e-05	0.000961232
								AT1G18970	-1.11689	1.9782	3.47683e-05	0.000961232
								AT4G34150	-0.409291	6.07178	3.51906e-05	0.000971561
								AT1G68010	-0.384367	8.8388	3.57926e-05	0.000986816
								AT1G49010	-0.430588	4.87017	3.58475e-05	0.000986968
								AT3G19450	-0.402965	6.6459	3.60576e-05	0.000991385
								AT4G23140	-2.10785	-0.278434	3.61267e-05	0.000991919
								AT2G36750	-0.535248	5.82241	3.63376e-05	0.000996338
								AT2G29090	-0.611487	3.54328	3.80188e-05	0.00103816
								AT1G26945	-0.483778	3.96647	3.81422e-05	0.0010401
								AT2G28190	-0.401544	6.79026	3.90296e-05	0.00105996
								AT1G49470	-0.610989	3.61225	3.9503e-05	0.00107133
								AT2G18230	-0.422944	4.65093	4.03266e-05	0.00108778
								AT5G42680	-0.912218	2.01636	4.10911e-05	0.00110691
								AT4G22513	-0.554836	4.80818	4.15251e-05	0.00111693
								AT5G46800	-0.414899	5.56602	4.22309e-05	0.00113303
								AT4G30290	-0.457794	4.4373	4.2446e-05	0.00113727
								AT3G09440	-0.376234	9.85641	4.27436e-05	0.00114217
								AT1G06000	-0.407738	5.42174	4.32027e-05	0.0011529
								AT5G15950	-0.647068	2.81344	4.38211e-05	0.0011646
								AT2G33480	-0.467219	4.05112	4.38719e-05	0.0011646
								AT5G13100	-0.403667	5.63632	4.38745e-05	0.0011646
								AT3G23030	-0.397914	5.94582	4.41422e-05	0.00117015
								AT3G21890	-1.58764	-0.175236	4.5396e-05	0.0012016
								AT2G42690	-0.397935	5.90229	4.56264e-05	0.00120469
								AT1G05710	-0.642537	2.87534	4.59302e-05	0.00120952
								AT2G16070	-0.446498	4.5546	4.71614e-05	0.00123732
								AT4G10430	-0.425626	4.87219	4.82175e-05	0.00125978
								AT1G07350	-0.4014	5.57009	4.85872e-05	0.00126778
								AT5G45670	-0.397378	5.8399	4.89489e-05	0.00127388
								AT5G41740	-0.554889	4.54322	4.92686e-05	0.00127887
								AT4G38970	-0.372589	11.4889	4.94159e-05	0.00128103
								AT4G19370	-1.07705	1.35078	5.00575e-05	0.00129406
								AT1G68570	-0.429518	4.72141	5.01129e-05	0.00129406
								AT1G68910	-0.447968	4.28694	5.09867e-05	0.00131322
								AT3G12050	-0.386072	6.85733	5.18373e-05	0.00133341
								AT3G01060	-0.382291	6.33685	5.32446e-05	0.00136433
								AT4G26630	-0.35093	8.06304	5.40722e-05	0.00138199
								AT5G10580	-0.425824	4.78163	5.4752e-05	0.00139758
								AT2G41380	-0.442518	4.74594	5.51684e-05	0.00140641
								AT2G41410	-0.399307	6.62819	5.53019e-05	0.00140801
								AT1G18100	-1.05728	1.40809	5.53803e-05	0.00140821
								AT5G21100	-0.398452	5.39952	5.56605e-05	0.00141354
								AT1G10740	-0.429314	4.91148	5.57349e-05	0.00141363
								AT3G23920	-0.39709	5.6044	5.61973e-05	0.00142355
								AT2G46810	-0.472515	3.90806	5.7017e-05	0.00144248
								AT4G26190	-0.35854	6.86402	5.74385e-05	0.0014513
								AT4G23700	-0.723376	3.40311	5.84188e-05	0.00147235
								AT2G47880	-0.615977	3.29647	5.9253e-05	0.00148961
								AT1G61740	-0.39479	7.22141	5.94477e-05	0.00149262
								AT1G62250	-0.434935	4.55147	6.00523e-05	0.00150402
								AT5G44190	-0.381736	7.27875	6.04549e-05	0.0015122
								AT3G47500	-0.390214	5.63419	6.09749e-05	0.0015233
								AT5G02490	-0.383011	6.50264	6.53751e-05	0.00162712
								AT1G10170	-0.362124	6.86021	6.91107e-05	0.00170944
								AT3G16910	-0.404069	5.473	7.10902e-05	0.00175133
								AT1G17960	-1.15686	1.40452	7.11553e-05	0.00175133
								AT3G17040	-0.38001	6.46686	7.13243e-05	0.00175333
								AT2G29500	-0.63706	4.19648	7.48898e-05	0.00183646
								AT1G18460	-0.411776	4.79336	7.59419e-05	0.00185769
								AT5G17350	-0.91682	1.8422	7.69338e-05	0.00187506
								AT5G59680	-0.667374	2.7569	7.75376e-05	0.00188747
								AT1G19530	-0.907594	1.95082	7.89587e-05	0.00191973
								AT3G54510	-1.2851	0.475644	7.96953e-05	0.00193528
								AT2G24270	-0.367012	7.75376	8.27594e-05	0.00200724
								AT5G05340	-1.05714	1.52597	8.32906e-05	0.00201767
								AT2G22795	-0.463497	7.06829	8.67147e-05	0.00209553
								AT1G06040	-0.362669	7.82913	8.88993e-05	0.00214314
								AT4G01430	-0.776808	2.22801	9.06953e-05	0.00218117
								AT1G32520	-0.606378	3.29652	9.13302e-05	0.00219379
								AT1G18400	-0.56487	3.97703	9.17028e-05	0.00219754
								AT1G53540	-0.998434	2.34664	9.24263e-05	0.00221214
								AT4G34760	-0.429066	4.54553	9.32639e-05	0.00222951
								AT4G17340	-0.394697	6.0636	9.35743e-05	0.00223425
								AT3G51920	-0.415035	4.95141	9.75265e-05	0.00232029
								AT5G67140	-1.12019	0.931221	0.000100328	0.00237561
								AT3G15760	-0.742086	2.43538	0.000101507	0.00239892
								AT4G01450	-0.436169	4.42766	0.000103649	0.00244554
								AT1G78070	-0.437454	4.00989	0.000104244	0.00245668
								AT5G65890	-0.585134	3.16382	0.000106979	0.00251818
								AT2G18190	-1.28111	0.369106	0.000107269	0.00252201
								AT5G38420	-0.348789	13.155	0.000111886	0.00261825
								AT2G32540	-0.472002	3.68073	0.000112898	0.00263411
								AT4G37370	-0.621479	4.63419	0.000114709	0.00267176
								AT3G58850	-0.573975	3.79214	0.000114983	0.00267503
								AT1G28010	-0.412279	4.43425	0.000115625	0.00268683
								AT5G46500	-0.866951	2.36622	0.00011771	0.0027321
								AT5G65380	-0.380506	6.39112	0.000119052	0.00275683
								AT2G37170	-0.374398	6.80064	0.000119525	0.00276458
								AT3G49160	-0.667983	3.28143	0.000121268	0.00279841
								AT1G28130	-0.552435	3.91427	0.000122809	0.00282657
								AT2G22240	-0.587822	3.25138	0.000123707	0.00284157
								AT4G09750	-0.44392	3.74791	0.000126197	0.00288879
								AT3G44110	-0.35629	8.83093	0.000129919	0.00297057
								AT5G03760	-0.380074	5.61327	0.000130616	0.0029831
								AT3G11660	-0.399932	4.88268	0.000132939	0.00302922
								AT4G27280	-0.42808	4.59887	0.000136732	0.00310855
								AT2G04070	-1.22851	0.265376	0.000137681	0.00312327
								AT5G14880	-0.39541	5.02271	0.000137692	0.00312327
								AT1G76570	-0.587326	3.04698	0.000138973	0.00314874
								AT5G51720	-0.499744	4.93385	0.000139714	0.00316194
								AT1G67360	-0.439094	3.79222	0.000143258	0.00323116
								AT4G26950	-1.38253	-0.0780727	0.000144831	0.00325927
								AT4G17090	-0.358706	7.24237	0.00015282	0.00342361
								AT2G47370	-0.744703	2.56439	0.000153369	0.00343207
								AT5G22060	-0.356771	7.03236	0.000158776	0.0035372
								AT5G54130	-0.608063	3.00126	0.000161175	0.00358664
								AT1G23120	-0.998157	1.36692	0.000162814	0.00361907
								AT5G38410	-0.341717	13.7035	0.000164858	0.00366043
								AT2G39510	-0.618276	2.9234	0.000166109	0.0036841
								AT2G17040	-1.2749	0.669925	0.0001713	0.00378662
								AT1G04520	-0.402076	4.61746	0.000173375	0.00382825
								AT4G09350	-0.561677	3.79427	0.000176682	0.00388408
								AT2G46240	-0.497017	4.76874	0.000177206	0.00389133
								AT4G04490	-1.19448	0.596653	0.000180748	0.00395217
								AT4G16680	-0.598309	3.84015	0.000180769	0.00395217
								AT2G41905	-0.911263	1.48852	0.000181527	0.00396439
								AT5G58110	-0.383198	5.05601	0.000182739	0.0039865
								AT5G54470	-1.10001	0.900899	0.000183461	0.00399789
								AT4G37790	-0.400946	4.86367	0.00018788	0.00407639
								AT1G16260	-0.440101	3.73376	0.000189318	0.00410312
								AT1G78110	-0.428333	3.87626	0.000193085	0.00417435
								AT4G22200	-0.412175	4.49604	0.000193232	0.00417435
								AT3G14420	-0.339606	9.83284	0.000195617	0.00421675
								AT2G23690	-0.770186	2.11721	0.000197598	0.00425486
								AT2G04350	-0.420099	4.21765	0.000198633	0.00426793
								AT1G04220	-0.453017	3.6947	0.000203719	0.00435844
								AT3G26200	-0.845492	1.81293	0.000205024	0.00438167
								AT3G12920	-0.3766	5.32632	0.000206094	0.00439982
								AT1G73805	-0.909905	1.93104	0.000212428	0.00453021
								AT1G13220	-0.350998	5.27426	0.000215221	0.00458487
								AT5G03350	-0.834402	2.94875	0.000216861	0.00461488
								AT1G65690	-0.685943	3.03329	0.000217737	0.00462858
								AT3G47420	-0.401868	4.67819	0.000218148	0.00463239
								AT1G72910	-0.45187	3.56392	0.000219331	0.00465257
								AT5G42100	-0.34824	6.83286	0.000220053	0.00465997
								AT5G25140	-0.910591	1.4337	0.000220147	0.00465997
								AT1G51440	-0.727874	2.34544	0.000221838	0.00468584
								AT3G08970	-0.702023	2.5452	0.000223017	0.00470078
								AT2G25140	-0.37262	5.13134	0.000225698	0.00475228
								AT2G43620	-0.76501	2.23836	0.000231219	0.00485828
								AT2G27360	-0.400222	4.18945	0.00023342	0.00489936
								AT2G40400	-0.358881	6.02159	0.000236538	0.00495438
								AT2G46750	-0.537427	4.04918	0.000236864	0.00495602
								AT2G32530	-0.568636	3.34918	0.000238867	0.00498247
								AT1G60270	-0.641012	2.41547	0.000238877	0.00498247
								AT4G04020	-0.344834	8.23956	0.00024513	0.00510223
								AT4G36520	-0.337312	5.62378	0.000247675	0.00514984
								AT3G44300	-0.371452	5.62101	0.000250151	0.00519238
								AT4G26860	-0.382415	4.69849	0.000250241	0.00519238
								AT1G14430	-0.419402	3.91478	0.000252684	0.00523656
								AT3G14770	-0.566589	3.45263	0.000252895	0.00523656
								AT5G40690	-0.558756	3.57039	0.000253395	0.00524146
								AT5G47910	-0.356458	5.96982	0.000255813	0.00527673
								AT4G34770	-0.686541	2.69739	0.000255893	0.00527673
								AT3G15356	-0.466258	5.42219	0.000257969	0.00530858
								AT1G67230	-0.320194	7.41594	0.000263085	0.00540271
								AT5G15780	-0.333723	7.58538	0.000264245	0.00541933
								AT1G49660	-0.355013	6.17744	0.000264437	0.00541933
								AT4G21890	-1.13304	0.417856	0.000266357	0.00544253
								AT3G60420	-0.648622	2.77379	0.000266738	0.00544253
								AT3G07090	-0.371874	5.55883	0.000266933	0.00544253
								AT2G30100	-0.39153	4.35145	0.000268948	0.00547804
								AT3G25710	-0.395334	4.42157	0.000270702	0.00550814
								AT5G58320	-0.417079	4.05369	0.000277033	0.00562242
								AT2G21045	-0.387549	5.11017	0.000277164	0.00562242
								AT2G42975	-0.572277	3.04565	0.00027807	0.00563508
								AT1G55020	-0.353435	7.76616	0.000283116	0.00573152
								AT4G11570	-0.3512	6.11725	0.00028439	0.00575149
								AT1G66130	-0.382038	4.62791	0.00028686	0.00578969
								AT3G52340	-0.372527	5.17759	0.000293166	0.00589908
								AT5G10210	-0.927202	1.55396	0.000299173	0.00600784
								AT5G17310	-0.35243	5.98412	0.000306127	0.00613513
								AT2G21220	-1.4469	-0.389961	0.000311655	0.00623342
								AT4G10310	-0.913347	1.35591	0.000316686	0.00630875
								AT1G62960	-0.359952	5.3223	0.000326137	0.00647119
								AT3G24190	-0.35634	5.92993	0.000329519	0.00652533
								AT1G35260	-0.550378	3.46346	0.000330183	0.00653199
								AT4G11890	-1.68236	-0.00845932	0.000333786	0.00659355
								AT1G03870	-0.349447	8.16223	0.000333955	0.00659355
								AT3G44670	-0.348034	5.91709	0.000335256	0.0066127
								AT4G00430	-0.329605	7.78271	0.000337016	0.00663693
								AT2G04795	-0.668886	3.01972	0.000340182	0.00669003
								AT2G23420	-0.388768	4.5014	0.000346941	0.00680953
								AT1G66200	-0.340656	8.62878	0.000355474	0.00697015
								AT5G44574	-0.967495	1.26773	0.000359453	0.00703435
								AT5G56860	-0.345942	5.8544	0.00036478	0.00711767
								AT3G04140	-0.502133	3.77143	0.00036915	0.00718888
								AT2G39450	-0.369255	4.71889	0.000369703	0.00719263
								AT1G79920	-0.327778	8.57207	0.000373812	0.00724433
								AT1G04250	-0.379717	5.07924	0.000376051	0.00728066
								AT5G66270	-0.736991	1.93758	0.000382607	0.00737895
								AT5G39660	-0.664679	2.54452	0.000384703	0.00740507
								AT1G35230	-1.29191	0.834368	0.000386256	0.00742065
								AT5G10130	-0.472322	4.59039	0.000394633	0.0075743
								AT5G55620	-0.34563	6.59859	0.00039802	0.00762464
								AT5G49740	-0.350166	5.95462	0.000399417	0.00764407
								AT4G16690	-0.525692	3.51711	0.000403657	0.00771782
								AT4G19430	-1.27696	-0.0721776	0.000412746	0.00786898
								AT5G38430	-0.319558	13.0162	0.000414672	0.00789815
								AT5G02120	-0.356915	6.60002	0.000415653	0.0079093
								AT4G31390	-0.352249	5.41147	0.000425992	0.00809061
								AT3G07195	-0.577521	3.05224	0.000430491	0.00815603
								AT5G50915	-0.535672	3.37147	0.0004408	0.0083401
								AT2G44840	-1.2475	0.0405577	0.00044845	0.00846079
								AT1G61210	-0.356473	5.02608	0.00045159	0.00851199
								AT5G02440	-0.720076	2.01094	0.000453234	0.00853491
								AT5G10380	-0.529374	3.36933	0.000455749	0.00857418
								AT2G35660	-0.556748	2.94083	0.000459899	0.0086441
								AT1G51270	-0.769541	2.29609	0.000466674	0.00874673
								AT1G79710	-0.473552	4.4697	0.000470832	0.00880813
								AT1G10560	-1.13215	0.557577	0.000485985	0.00906746
								AT4G23990	-0.527201	3.36915	0.000489243	0.00910137
								AT5G01870	-0.378849	4.32646	0.000509181	0.00943711
								AT5G47450	-0.61893	3.42538	0.000511593	0.00946423
								AT1G72660	-0.8455	1.60625	0.000520397	0.0096093
								AT1G01520	-1.22438	0.0922542	0.000530996	0.00978689
								AT5G44568	-1.12933	1.08316	0.000537225	0.00987436
								AT4G28520	-1.45518	5.59016	0.000541369	0.00994137
								AT4G14550	-0.550467	3.00386	0.00054208	0.00994527

## Sheet: E
Supplementary File 1E. Genes identified as significantly induced by DEX by RNA-seq.
Genes significantly differentially expressed between rve8 + DEX and rve8 + mock are defined as DEX-induced or DEX-repressed genes (adjusted p-value < 0.01).
	Up-regulated genes comparing rve8_DEX vs rve8_mock
	AGI	logFC	logCPM	PValue	FDR
	AT4G26530	1.37706	7.29283	6.29458e-47	6.28231e-43
	AT2G43590	1.39238	6.31318	4.03718e-44	2.68621e-40
	AT1G75040	2.10061	3.12381	1.33718e-34	5.3383e-31
	AT1G74310	1.20109	5.59008	4.69239e-32	1.56108e-28
	AT2G18690	1.25173	5.04038	8.1753e-32	2.33125e-28
	AT5G23240	1.72704	2.88268	8.07908e-31	2.01583e-27
	AT5G13320	2.27674	3.03135	2.51204e-30	5.57144e-27
	AT1G26240	3.12108	3.64709	4.68223e-30	9.3462e-27
	AT4G14400	1.59004	4.68135	7.4869e-29	1.24538e-25
	AT3G12580	1.04701	7.92301	1.19698e-28	1.83791e-25
	AT5G52640	1.0708	6.5596	5.07118e-28	7.23042e-25
	AT4G23700	2.12812	3.02929	5.41201e-27	7.20194e-24
	AT5G26920	1.60286	4.09332	1.0192e-26	1.27152e-23
	AT5G42530	1.93717	6.91572	1.64414e-26	1.93051e-23
	AT1G02920	1.05896	6.19071	4.30851e-26	4.7779e-23
	AT4G14630	1.50151	4.55893	2.45833e-25	2.58267e-22
	AT5G24210	1.0329	5.25009	2.70482e-23	2.571e-20
	AT2G26150	1.46356	4.04861	3.15203e-23	2.85989e-20
	AT2G40610	0.95814	6.32622	1.44342e-22	1.2527e-19
	AT1G31580	1.24599	7.81953	2.08495e-22	1.6647e-19
	AT4G30140	0.928631	6.42369	1.29082e-21	9.54297e-19
	AT1G21680	0.908899	6.97231	3.41358e-21	2.43352e-18
	AT1G15125	0.939033	5.70538	6.19797e-21	4.26613e-18
	AT1G14540	1.5928	4.52061	6.89226e-21	4.58588e-18
	AT4G14365	2.41998	2.23017	1.11229e-20	6.93824e-18
	AT1G35710	2.60888	3.56293	2.21196e-20	1.33797e-17
	AT1G55960	0.892279	6.34586	6.1996e-20	3.53572e-17
	AT1G28330	0.91837	5.5196	1.08614e-19	6.02235e-17
	AT5G19240	0.923278	5.50578	1.46156e-19	7.88492e-17
	AT2G30750	1.48731	5.16747	1.5288e-19	8.03063e-17
	AT3G61390	2.3974	2.30693	3.15068e-18	1.57227e-15
	AT5G54710	0.911773	4.94665	4.04536e-18	1.9695e-15
	AT1G20160	0.973921	4.4919	4.55863e-18	2.16654e-15
	AT5G06320	0.871908	5.87814	4.69837e-18	2.18103e-15
	AT5G10760	7.05309	2.05444	5.78388e-18	2.60035e-15
	AT2G44290	1.26666	4.09228	5.86221e-18	2.60035e-15
	AT2G46830	0.874033	5.3501	9.63706e-18	4.18185e-15
	AT2G36790	0.903058	4.87946	1.10175e-17	4.67915e-15
	AT5G25250	1.51603	3.80981	1.30664e-17	5.43371e-15
	AT2G25510	1.89049	6.54924	1.87558e-17	7.64052e-15
	AT2G33830	0.827856	6.33605	2.63559e-17	1.05218e-14
	AT4G11650	0.884373	5.18405	3.0679e-17	1.20075e-14
	AT2G40000	0.843461	5.76261	3.98706e-17	1.53049e-14
	AT5G24120	0.970374	4.17428	4.39462e-17	1.65512e-14
	AT5G10380	1.38993	3.09418	4.70325e-17	1.73855e-14
	AT1G07400	1.15312	4.68478	9.25875e-17	3.30025e-14
	AT2G29220	5.21143	-0.223273	1.67765e-16	5.875e-14
	AT4G23570	0.822857	5.79326	1.727e-16	5.94358e-14
	AT2G41100	0.767441	8.08736	1.9347e-16	6.53921e-14
	AT3G56400	1.25178	3.72631	1.9656e-16	6.53921e-14
	AT5G39670	1.56104	2.99818	3.11817e-16	1.02036e-13
	AT3G50480	1.30399	5.21719	4.14395e-16	1.33415e-13
	AT4G36040	0.764801	7.03149	6.13808e-16	1.91441e-13
	AT5G19140	0.760534	7.35915	9.56545e-16	2.93748e-13
	AT2G46750	1.2038	3.81902	1.08116e-15	3.24239e-13
	AT1G21110	0.833525	5.22018	1.08832e-15	3.24239e-13
	AT3G47340	1.57731	2.7283	1.1142e-15	3.27067e-13
	AT1G23390	0.757102	6.932	1.44728e-15	4.12701e-13
	AT1G80440	0.81457	5.33005	1.66535e-15	4.68198e-13
	AT1G75380	0.763645	6.76042	1.75901e-15	4.8766e-13
	AT4G17490	1.26185	3.25329	2.87877e-15	7.66174e-13
	AT5G52760	4.09422	0.17582	3.16105e-15	8.30232e-13
	AT3G56290	0.771707	6.03088	5.6589e-15	1.46698e-12
	AT5G25260	1.85757	2.74565	8.43646e-15	2.14654e-12
	AT4G12400	0.78262	5.67795	8.5342e-15	2.14654e-12
	AT1G21130	0.73776	6.92021	8.60293e-15	2.14654e-12
	AT1G73805	2.16854	1.62525	9.33452e-15	2.30033e-12
	AT2G34430	0.709256	9.5598	1.04552e-14	2.5144e-12
	AT4G33010	0.710649	10.8658	1.15808e-14	2.74098e-12
	AT5G39580	1.14291	4.06894	1.16719e-14	2.74098e-12
	AT3G10020	0.814975	4.85429	1.80956e-14	4.20008e-12
	AT2G36800	0.733884	6.78514	1.95199e-14	4.42768e-12
	AT3G14620	0.800345	5.16938	1.98837e-14	4.45953e-12
	AT1G57990	0.771768	5.55352	2.61504e-14	5.79986e-12
	AT3G22060	1.08567	4.08068	3.22722e-14	7.07896e-12
	AT1G76930	0.980699	7.91587	3.66368e-14	7.94899e-12
	AT1G11260	0.727743	6.60585	4.50239e-14	9.60997e-12
	AT4G37760	0.767371	5.3521	4.74888e-14	9.97814e-12
	AT5G49740	0.741759	5.79563	7.37822e-14	1.52306e-11
	AT2G14560	7.65308	1.25467	7.40129e-14	1.52306e-11
	AT5G51440	0.957227	6.22978	7.88147e-14	1.60533e-11
	AT3G49120	0.72493	6.95271	8.26044e-14	1.66552e-11
	AT4G10120	0.724558	6.36945	9.67986e-14	1.91307e-11
	AT4G27300	0.809317	4.68554	1.10049e-13	2.15361e-11
	AT2G28190	0.711746	6.66248	1.4412e-13	2.76613e-11
	AT3G22370	0.723384	5.95376	1.57517e-13	2.99448e-11
	AT4G16190	0.703534	7.26357	1.63132e-13	3.07195e-11
	AT2G13360	0.676551	9.59182	1.79655e-13	3.35148e-11
	AT1G01720	0.73647	5.58539	2.48957e-13	4.55912e-11
	AT5G64120	0.723783	6.22271	2.75152e-13	4.993e-11
	AT5G49730	0.713096	6.22102	3.02112e-13	5.43285e-11
	AT1G09932	1.14228	3.39895	3.12467e-13	5.56888e-11
	AT1G65190	0.742384	5.44897	3.29095e-13	5.81333e-11
	AT5G35970	0.699491	6.58942	3.68162e-13	6.44639e-11
	AT2G26560	1.27222	3.89484	3.93133e-13	6.82376e-11
	AT1G72910	0.93926	3.3903	4.19548e-13	7.21948e-11
	AT1G66180	0.695475	6.8873	4.58523e-13	7.75642e-11
	AT5G61600	0.820786	4.1988	5.17716e-13	8.68413e-11
	AT3G62410	0.682273	7.08441	5.6902e-13	9.46517e-11
	AT4G19170	0.73671	5.29775	6.11234e-13	1.00007e-10
	AT1G72930	0.738266	5.3189	6.71923e-13	1.09043e-10
	AT1G03220	0.687886	7.39667	7.74827e-13	1.24728e-10
	AT3G52400	0.766322	4.95242	7.811e-13	1.24732e-10
	AT3G22800	1.04686	4.07004	1.11208e-12	1.74789e-10
	AT4G22690	0.68	6.8049	1.24199e-12	1.93682e-10
	AT3G03470	0.80617	4.24214	1.30191e-12	2.01453e-10
	AT3G15450	0.718677	5.4771	1.32873e-12	2.04021e-10
	AT1G01680	2.80783	0.611322	1.44869e-12	2.19071e-10
	AT2G19800	0.686652	6.37651	1.8083e-12	2.69369e-10
	AT1G19660	0.728345	5.13151	1.93437e-12	2.86014e-10
	AT1G76960	1.69435	2.50943	2.07628e-12	3.0474e-10
	AT3G26470	0.998962	4.31622	2.99385e-12	4.32342e-10
	AT3G09350	0.697255	5.70464	3.01065e-12	4.32342e-10
	AT3G52430	1.05703	3.63678	3.66415e-12	5.2243e-10
	AT4G19520	0.717717	5.09726	4.64577e-12	6.57689e-10
	AT3G57260	5.61811	1.78425	4.68915e-12	6.59156e-10
	AT2G38230	0.651784	7.1151	4.82989e-12	6.74192e-10
	AT3G01290	0.661945	7.02623	4.92244e-12	6.82339e-10
	AT3G26510	0.725121	4.88693	4.99485e-12	6.87601e-10
	AT3G29240	0.694376	5.54506	6.1451e-12	8.35951e-10
	AT1G16720	0.651611	7.11657	6.43002e-12	8.61407e-10
	AT5G58120	1.03272	3.71219	7.07679e-12	9.35495e-10
	AT4G20830	0.649102	7.32133	9.78359e-12	1.2848e-09
	AT3G01420	0.659287	7.4343	9.99712e-12	1.30426e-09
	AT5G54610	6.14256	-0.2045	1.09344e-11	1.41729e-09
	AT1G49570	1.49405	2.55884	1.12975e-11	1.4549e-09
	AT5G57220	0.958184	4.55728	1.14379e-11	1.46353e-09
	AT5G54720	1.04799	3.38316	1.34139e-11	1.70544e-09
	AT3G45860	2.14641	1.74261	1.44551e-11	1.82619e-09
	AT2G04050	1.33311	3.44559	1.59168e-11	1.98326e-09
	AT2G44130	1.13301	2.83807	1.60784e-11	1.98326e-09
	AT2G26080	0.621283	9.53582	1.60958e-11	1.98326e-09
	AT5G52450	0.753412	4.30849	2.22735e-11	2.70908e-09
	AT1G66090	1.04263	3.40176	2.23936e-11	2.70908e-09
	AT5G27420	1.54243	2.21383	2.25406e-11	2.71044e-09
	AT5G45340	0.779852	4.04276	2.30891e-11	2.75977e-09
	AT1G06570	0.66267	5.78664	2.45229e-11	2.9137e-09
	AT1G21120	0.795227	3.86788	2.6479e-11	3.1275e-09
	AT3G16770	0.639261	6.67616	2.88299e-11	3.38514e-09
	AT3G61630	0.979979	3.87684	3.0075e-11	3.49294e-09
	AT4G12720	0.695521	5.07106	3.0098e-11	3.49294e-09
	AT4G20070	0.717865	4.63418	3.29837e-11	3.80571e-09
	AT4G34150	0.654512	5.97208	3.51667e-11	4.02997e-09
	AT5G44260	1.06072	3.12671	3.53312e-11	4.02997e-09
	AT1G21250	1.64367	4.16008	5.13251e-11	5.69166e-09
	AT1G14870	0.65443	6.28815	5.52968e-11	6.09822e-09
	AT1G64500	0.644663	5.9244	5.79866e-11	6.35973e-09
	AT2G20560	0.935093	4.14939	5.90986e-11	6.44627e-09
	AT1G24147	1.3301	2.41159	6.13365e-11	6.65401e-09
	AT5G58770	0.96797	3.84525	6.59458e-11	7.11537e-09
	AT1G67800	0.769636	4.02949	7.32201e-11	7.85778e-09
	AT3G16530	0.625735	6.75542	8.74537e-11	9.30166e-09
	AT1G61820	0.903416	4.82601	8.76064e-11	9.30166e-09
	AT1G55020	0.617559	7.65373	8.81828e-11	9.31332e-09
	AT2G36750	0.846542	5.70464	9.43251e-11	9.8787e-09
	AT5G40590	0.979356	3.67922	9.48666e-11	9.8787e-09
	AT4G12290	0.686251	4.89616	9.50208e-11	9.8787e-09
	AT1G33960	4.14334	1.63387	1.03185e-10	1.06719e-08
	AT2G34420	0.586822	12.3595	1.19066e-10	1.22509e-08
	AT2G24600	0.995757	3.3984	1.26366e-10	1.29353e-08
	AT4G32940	0.635409	5.8902	1.37681e-10	1.40164e-08
	AT5G06860	0.700132	4.63741	1.38331e-10	1.40164e-08
	AT5G58070	0.605625	7.07301	1.48576e-10	1.49031e-08
	AT1G62510	0.625334	6.21767	1.50244e-10	1.49951e-08
	AT2G18193	0.663337	5.12132	1.76697e-10	1.75475e-08
	AT4G23180	0.690811	4.64545	1.92552e-10	1.90274e-08
	AT1G56510	0.646998	5.37373	1.98576e-10	1.9526e-08
	AT1G49750	0.606216	7.20482	2.10421e-10	2.05893e-08
	AT5G16960	1.30239	2.98792	2.48079e-10	2.40384e-08
	AT2G21970	0.672865	4.83349	2.66102e-10	2.56602e-08
	AT5G62360	0.624189	5.87086	2.67807e-10	2.57005e-08
	AT1G03400	1.02458	3.05664	2.77361e-10	2.649e-08
	AT5G48570	0.811263	6.42253	2.90874e-10	2.76483e-08
	AT3G50950	0.644556	5.39076	3.15455e-10	2.98426e-08
	AT5G09660	0.578602	8.9799	3.33029e-10	3.13566e-08
	AT4G13900	1.00428	3.17737	3.35694e-10	3.14591e-08
	AT2G17040	2.44479	0.445806	3.48763e-10	3.25311e-08
	AT5G02490	0.612861	6.41121	3.52388e-10	3.27163e-08
	AT5G43450	0.613622	5.71896	3.63747e-10	3.36146e-08
	AT5G67430	2.22774	0.580439	3.67184e-10	3.37758e-08
	AT1G19770	0.597214	6.64964	3.9319e-10	3.58377e-08
	AT1G02930	0.829119	6.023	4.20926e-10	3.80735e-08
	AT2G31880	0.672708	4.81708	4.53476e-10	4.07741e-08
	AT1G65481	1.59494	1.99718	4.68837e-10	4.19662e-08
	AT3G24500	0.893327	4.25299	4.88007e-10	4.34871e-08
	AT4G27280	0.688939	4.49457	4.90645e-10	4.35279e-08
	AT2G44080	0.658698	4.83147	5.71589e-10	5.02621e-08
	AT3G27690	0.570317	8.41211	6.88008e-10	6.02339e-08
	AT2G27420	1.07197	3.65179	7.40202e-10	6.42399e-08
	AT2G19970	1.98433	1.50036	8.60644e-10	7.40488e-08
	AT3G56880	0.642532	4.93064	8.8528e-10	7.58415e-08
	AT1G21670	0.647918	4.83215	9.31368e-10	7.94489e-08
	AT1G73870	0.692363	4.21802	9.9663e-10	8.42955e-08
	AT2G43570	1.09648	3.44256	1.0089e-09	8.4973e-08
	AT3G47480	1.85248	1.59666	1.09772e-09	9.20655e-08
	AT5G20250	0.562229	8.51661	1.10857e-09	9.25867e-08
	AT1G44130	2.11693	0.489452	1.15732e-09	9.62555e-08
	AT1G17960	1.93681	1.22707	1.16858e-09	9.67882e-08
	AT1G53990	2.363	0.174506	1.20939e-09	9.97548e-08
	AT3G26740	0.574344	7.39214	1.24525e-09	1.0229e-07
	AT1G14550	1.62107	2.81506	1.29213e-09	1.05706e-07
	AT1G05135	0.606069	5.90547	1.35725e-09	1.1058e-07
	AT2G23200	1.01209	2.85368	1.43585e-09	1.16508e-07
	AT1G07135	0.631407	4.89744	1.61172e-09	1.30249e-07
	AT4G35770	1.24349	2.26229	2.09574e-09	1.68682e-07
	AT4G18205	0.620566	5.06908	2.19901e-09	1.76283e-07
	AT1G08930	0.552178	7.6924	3.04035e-09	2.39875e-07
	AT5G02160	0.554971	7.34818	3.37925e-09	2.65425e-07
	AT2G41850	1.91719	0.94261	3.39078e-09	2.65425e-07
	AT5G44580	0.563734	6.99503	3.57209e-09	2.77442e-07
	AT4G23170	1.36459	2.06161	3.59685e-09	2.78282e-07
	AT1G65800	0.656135	4.48132	3.75058e-09	2.87943e-07
	AT3G50560	0.906512	3.37494	3.87436e-09	2.96307e-07
	AT4G33050	0.603892	5.30531	3.93777e-09	3.00007e-07
	AT3G04210	0.598781	5.41112	4.02938e-09	3.05819e-07
	AT1G10340	1.58295	1.65213	4.35049e-09	3.2894e-07
	AT2G36895	0.706018	3.75499	4.71772e-09	3.52698e-07
	AT5G36910	0.632157	4.60343	5.99716e-09	4.43368e-07
	AT4G04330	0.610417	4.93122	6.24853e-09	4.60247e-07
	AT3G59940	0.567512	6.06154	6.72678e-09	4.89608e-07
	AT1G43670	0.543626	7.20109	6.74527e-09	4.89608e-07
	AT3G45640	0.5643	6.07654	6.84057e-09	4.94727e-07
	AT3G11660	0.620122	4.79765	6.93248e-09	4.99564e-07
	AT1G59860	1.24285	2.58355	7.24575e-09	5.18396e-07
	AT3G44260	0.676267	4.04466	7.27804e-09	5.18847e-07
	AT1G68010	0.535036	8.77432	7.45298e-09	5.29427e-07
	AT2G03310	0.614704	4.72505	7.62861e-09	5.38073e-07
	AT1G69530	0.53292	9.20644	8.5069e-09	5.97909e-07
	AT2G42750	0.572778	5.66367	8.77557e-09	6.14629e-07
	AT3G17800	0.555429	6.29173	9.36762e-09	6.53801e-07
	AT5G05410	0.791599	4.64059	9.44808e-09	6.57119e-07
	AT5G04340	0.838104	3.87802	1.00267e-08	6.94938e-07
	AT3G10420	0.609738	4.72903	1.05908e-08	7.31498e-07
	AT5G67030	0.543002	7.07022	1.08532e-08	7.47039e-07
	AT5G61820	0.551376	6.67261	1.09882e-08	7.53729e-07
	AT2G15880	0.790958	4.73203	1.13402e-08	7.72564e-07
	AT1G78510	0.579674	5.29285	1.23609e-08	8.33568e-07
	AT1G26380	1.15473	3.34234	1.29128e-08	8.6785e-07
	AT5G28450	0.5271	7.26395	1.32231e-08	8.82765e-07
	AT4G38550	0.541986	6.91419	1.3359e-08	8.88862e-07
	AT3G44630	0.561574	5.69771	1.37648e-08	9.09796e-07
	AT3G22240	0.971919	4.02954	1.42187e-08	9.36697e-07
	AT1G80180	0.562154	5.93042	1.44148e-08	9.38305e-07
	AT2G38470	0.541985	6.71086	1.44311e-08	9.38305e-07
	AT4G36988	0.594841	5.18117	1.45823e-08	9.44434e-07
	AT1G18460	0.605148	4.71961	1.462e-08	9.44434e-07
	AT5G52750	1.64597	1.41101	1.54193e-08	9.92445e-07
	AT1G47128	0.529626	8.28	1.5681e-08	1.00323e-06
	AT1G13480	1.05761	2.93799	1.58232e-08	1.0091e-06
	AT1G53625	1.24407	3.54259	1.59217e-08	1.01214e-06
	AT1G71480	0.629684	4.2538	1.712e-08	1.08486e-06
	AT2G19310	0.578045	5.3303	1.72527e-08	1.08981e-06
	AT3G26230	1.67258	1.06824	1.75046e-08	1.10004e-06
	AT4G17340	0.560487	5.9932	1.75455e-08	1.10004e-06
	AT4G32770	0.633773	4.27094	1.75799e-08	1.10004e-06
	AT1G13520	0.884995	3.35436	1.92038e-08	1.19045e-06
	AT5G64260	0.567554	5.53886	2.0279e-08	1.25293e-06
	AT4G13830	0.548333	6.06715	2.035e-08	1.25293e-06
	AT2G26190	0.574258	5.32834	2.03999e-08	1.25293e-06
	AT1G07180	0.553819	5.78268	2.10093e-08	1.28247e-06
	AT3G47430	0.597152	4.67675	2.43101e-08	1.47047e-06
	AT1G55450	0.558415	5.6939	2.44521e-08	1.47458e-06
	AT1G78830	0.524643	7.40992	2.47966e-08	1.49086e-06
	AT5G35735	0.534599	6.85257	2.58962e-08	1.54765e-06
	AT1G80240	0.601723	4.77791	2.60536e-08	1.5524e-06
	AT5G13190	0.597755	4.72724	2.91607e-08	1.73237e-06
	AT4G22710	0.551127	5.74681	2.99826e-08	1.77592e-06
	AT2G39980	0.61404	4.29538	3.01931e-08	1.78309e-06
	AT4G27030	0.553019	5.69192	3.02875e-08	1.78339e-06
	AT3G09440	0.510793	9.80069	3.539e-08	2.07161e-06
	AT2G20142	1.45787	1.31094	3.62324e-08	2.11472e-06
	AT2G47730	0.514384	8.87341	3.63978e-08	2.11818e-06
	AT4G23140	3.25901	-0.402927	3.87032e-08	2.23929e-06
	AT1G69160	0.561217	5.24557	3.9763e-08	2.29396e-06
	AT5G24150	0.537486	6.00436	4.30882e-08	2.47863e-06
	AT1G06680	0.493592	11.634	4.42438e-08	2.53779e-06
	AT1G19250	1.54469	1.32512	4.60871e-08	2.63594e-06
	AT3G44720	0.569218	5.26997	5.01228e-08	2.85857e-06
	AT2G05940	0.594729	4.61203	5.06418e-08	2.87994e-06
	AT4G17840	0.536161	5.9377	5.19073e-08	2.94353e-06
	AT1G64360	0.848595	3.26006	5.42476e-08	3.06753e-06
	AT4G26120	1.48962	1.45223	5.75735e-08	3.2464e-06
	AT2G46400	1.25524	2.00903	5.98681e-08	3.35682e-06
	AT2G15020	0.733689	4.7337	6.35089e-08	3.54454e-06
	AT5G38520	0.51805	6.50447	6.50171e-08	3.61506e-06
	AT1G31540	0.560111	5.11874	6.89139e-08	3.79871e-06
	AT2G41090	0.542553	5.76712	6.90813e-08	3.79871e-06
	AT5G46500	1.29088	2.24894	7.10706e-08	3.89736e-06
	AT5G18670	0.567599	4.81354	7.98364e-08	4.31874e-06
	AT5G67370	0.520847	6.21181	8.34489e-08	4.5016e-06
	AT3G56710	0.912318	3.88168	8.36678e-08	4.5016e-06
	AT1G07000	0.814067	3.57203	8.94085e-08	4.79753e-06
	AT1G26800	1.04455	2.49636	1.00421e-07	5.35169e-06
	AT5G14730	0.744816	4.44197	1.0054e-07	5.35169e-06
	AT1G02820	0.819729	3.41368	1.07316e-07	5.67974e-06
	AT5G24200	3.29939	-0.197256	1.0762e-07	5.67974e-06
	AT2G23600	0.501939	7.36037	1.08857e-07	5.69946e-06
	AT4G21990	0.502429	7.95931	1.13049e-07	5.87951e-06
	AT2G04350	0.617268	4.14478	1.13107e-07	5.87951e-06
	AT1G32060	0.485168	9.87323	1.16028e-07	6.01565e-06
	AT1G27730	0.573912	4.51197	1.36683e-07	7.03175e-06
	AT1G74710	0.591821	4.34938	1.37052e-07	7.03263e-06
	AT1G61300	0.544976	5.13306	1.38521e-07	7.08981e-06
	AT1G66330	0.514232	6.19394	1.42092e-07	7.25398e-06
	AT3G28540	1.77665	1.74645	1.43278e-07	7.29587e-06
	AT1G50250	0.494136	7.16995	1.44229e-07	7.32558e-06
	AT1G55850	0.502082	7.16399	1.49692e-07	7.56457e-06
	AT5G62280	0.555332	4.92431	1.50813e-07	7.60195e-06
	AT2G46600	0.576528	4.53521	1.53307e-07	7.7082e-06
	AT5G19250	0.500478	7.19077	1.53698e-07	7.70844e-06
	AT5G51190	0.924116	3.32658	1.9892e-07	9.82832e-06
	AT1G76680	0.484425	8.64102	2.03536e-07	1.00315e-05
	AT1G63360	0.536176	5.21747	2.09352e-07	1.02928e-05
	AT4G02520	0.674422	6.87605	2.12385e-07	1.04163e-05
	AT1G06430	0.504862	6.20679	2.17101e-07	1.06215e-05
	AT3G46600	0.527522	5.40713	2.34324e-07	1.14361e-05
	AT5G04220	0.644145	3.59001	2.3606e-07	1.14927e-05
	AT1G72660	1.37919	1.46229	2.4269e-07	1.17581e-05
	AT2G35980	1.16833	2.22687	2.46715e-07	1.19241e-05
	AT1G12520	0.531444	5.2362	2.5004e-07	1.20557e-05
	AT3G49110	0.559072	4.73007	2.52209e-07	1.21309e-05
	AT3G11010	1.05467	3.16925	2.58797e-07	1.23881e-05
	AT3G13750	0.478488	8.40956	2.68655e-07	1.28293e-05
	AT1G24145	1.51329	1.03285	2.75997e-07	1.31484e-05
	AT1G30420	0.605315	3.98718	2.8114e-07	1.33615e-05
	AT3G22231	2.70055	1.41386	2.92448e-07	1.38431e-05
	AT4G36990	0.539222	5.15575	2.9266e-07	1.38431e-05
	AT2G20920	0.509527	5.63148	3.0269e-07	1.42837e-05
	AT5G46710	0.61619	3.79331	3.05427e-07	1.43788e-05
	AT1G72416	0.51486	5.49408	3.1436e-07	1.47299e-05
	AT4G11890	2.67907	-0.159245	3.40775e-07	1.5893e-05
	AT2G43620	1.14356	2.12993	3.45829e-07	1.60911e-05
	AT1G75460	0.501689	5.97909	3.4723e-07	1.61188e-05
	AT1G68450	1.7036	1.13831	3.65766e-07	1.68808e-05
	AT2G29330	1.40307	1.38733	3.66183e-07	1.68808e-05
	AT1G23130	0.474107	7.61089	3.70645e-07	1.70471e-05
	AT1G02660	0.769458	3.42255	3.95806e-07	1.81208e-05
	AT5G38990	0.559581	4.40771	3.98645e-07	1.8209e-05
	AT2G36220	0.618274	3.75242	4.01245e-07	1.8286e-05
	AT1G56520	0.817125	3.04097	4.11035e-07	1.86894e-05
	AT1G68620	1.28164	1.86355	4.402e-07	1.99248e-05
	AT3G62150	0.488009	6.06296	4.49356e-07	2.02018e-05
	AT4G00050	0.512674	5.38787	4.56328e-07	2.04691e-05
	AT5G51450	0.57897	4.05547	4.75322e-07	2.12733e-05
	AT1G23730	0.908447	3.36371	4.78908e-07	2.13807e-05
	AT4G14540	0.550109	4.61134	4.79864e-07	2.13807e-05
	AT2G25900	0.538611	4.62742	5.02761e-07	2.2351e-05
	AT3G09390	0.489681	6.6295	5.13284e-07	2.27681e-05
	AT3G15356	0.666384	5.34966	5.17369e-07	2.28985e-05
	AT1G14200	0.73035	3.90005	5.27453e-07	2.32931e-05
	AT1G52342	1.0758	2.41429	5.36801e-07	2.36015e-05
	AT1G32870	0.531866	4.63375	5.45618e-07	2.39365e-05
	AT1G05010	0.461668	8.80972	5.90683e-07	2.57437e-05
	AT5G20230	0.831944	4.19849	6.04452e-07	2.6239e-05
	AT5G24490	0.469838	7.15276	6.04675e-07	2.6239e-05
	AT3G61470	0.455158	11.0065	6.22471e-07	2.68942e-05
	AT1G63245	1.82111	0.588748	6.37317e-07	2.74762e-05
	AT5G11420	0.479943	6.66917	6.42498e-07	2.76399e-05
	AT1G68440	0.506918	5.33592	6.68526e-07	2.86867e-05
	AT5G23660	0.578126	4.05412	6.69706e-07	2.86867e-05
	AT5G52900	0.581508	3.97198	6.80981e-07	2.91072e-05
	AT1G27770	0.494427	5.63594	7.50185e-07	3.19967e-05
	AT5G01820	0.501136	5.63045	7.63819e-07	3.25087e-05
	AT1G56300	0.496405	5.63105	7.77534e-07	3.3022e-05
	AT2G39730	0.452221	12.2768	7.87454e-07	3.33723e-05
	AT4G13840	0.476942	6.57545	8.01719e-07	3.38332e-05
	AT5G49360	0.465207	7.40726	8.09372e-07	3.40841e-05
	AT4G25700	0.497293	5.37211	8.13175e-07	3.41722e-05
	AT4G30490	0.514993	5.00675	8.20824e-07	3.44212e-05
	AT1G56220	0.473319	6.68985	8.45654e-07	3.53881e-05
	AT4G13420	1.17082	2.47533	8.81982e-07	3.68311e-05
	AT1G66880	0.55354	4.27295	9.35351e-07	3.89782e-05
	AT1G28380	0.493624	5.55245	9.40178e-07	3.90977e-05
	AT3G24190	0.485152	5.87555	9.69398e-07	4.0229e-05
	AT5G48485	0.497491	5.16746	9.80292e-07	4.05967e-05
	AT4G12550	1.02141	4.43103	9.82428e-07	4.06009e-05
	AT1G56250	1.65487	0.38105	1.07776e-06	4.4266e-05
	AT4G12800	0.445276	11.022	1.08248e-06	4.43683e-05
	AT2G41430	0.446888	9.5254	1.1057e-06	4.52273e-05
	AT1G67360	0.588761	3.74241	1.12946e-06	4.61046e-05
	AT5G19120	0.488264	5.62678	1.15203e-06	4.693e-05
	AT3G56360	0.471295	6.35832	1.19645e-06	4.85414e-05
	AT2G43610	0.505365	5.27947	1.20039e-06	4.86023e-05
	AT3G53830	0.720252	3.63825	1.20359e-06	4.86334e-05
	AT1G64900	0.465474	6.36261	1.23068e-06	4.96274e-05
	AT1G78820	0.477851	5.91009	1.30681e-06	5.25914e-05
	AT1G68840	0.477604	5.71778	1.34116e-06	5.38649e-05
	AT3G03990	0.524651	4.61746	1.38633e-06	5.55674e-05
	AT1G34000	0.457487	6.6921	1.43611e-06	5.72648e-05
	AT4G34550	1.35499	1.47568	1.43729e-06	5.72648e-05
	AT1G49660	0.475034	6.12894	1.44096e-06	5.72969e-05
	AT1G13245	0.489631	5.26535	1.46528e-06	5.80327e-05
	AT2G38870	0.513922	4.86918	1.49707e-06	5.9158e-05
	AT5G62020	0.969147	2.34936	1.49962e-06	5.9158e-05
	AT5G08240	0.74543	3.39342	1.51538e-06	5.96617e-05
	AT4G21380	0.895512	2.22765	1.52083e-06	5.97583e-05
	AT4G38540	0.549758	4.22567	1.55202e-06	6.08641e-05
	AT4G15160	0.660663	4.87296	1.5753e-06	6.15354e-05
	AT1G70170	1.04933	2.44657	1.5816e-06	6.16609e-05
	AT3G18250	1.06377	2.39588	1.63254e-06	6.32759e-05
	AT5G21940	0.554256	4.02247	1.64356e-06	6.34568e-05
	AT3G01500	0.437687	10.789	1.69263e-06	6.50994e-05
	AT3G51600	0.440515	8.76263	1.72002e-06	6.58217e-05
	AT5G57560	0.459211	6.60176	1.73567e-06	6.6244e-05
	AT2G44790	0.465058	7.09474	1.75932e-06	6.70185e-05
	AT1G72920	0.978996	2.17464	1.8541e-06	7.04946e-05
	AT3G47800	0.456106	6.85545	1.85937e-06	7.05605e-05
	AT5G48400	1.53362	0.994332	1.93431e-06	7.28506e-05
	AT1G14430	0.560837	3.86379	1.97538e-06	7.4257e-05
	AT2G41990	0.491969	4.90889	1.98429e-06	7.44521e-05
	AT1G13110	0.454015	7.09154	2.01953e-06	7.54905e-05
	AT5G39080	0.468642	5.89612	2.08864e-06	7.77824e-05
	AT4G31390	0.47942	5.36002	2.22702e-06	8.27814e-05
	AT5G01640	1.35452	1.55102	2.23494e-06	8.29211e-05
	AT1G30730	1.24982	2.10281	2.28667e-06	8.46832e-05
	AT4G21870	0.437207	7.46683	2.29391e-06	8.4794e-05
	AT1G07150	0.93839	2.39999	2.31475e-06	8.54062e-05
	AT2G02950	0.512523	4.60963	2.35066e-06	8.65712e-05
	AT2G43140	0.508167	4.71827	2.39793e-06	8.81494e-05
	AT1G11350	0.491351	4.97208	2.45826e-06	9.00356e-05
	AT2G45180	0.432476	10.9892	2.49222e-06	9.1112e-05
	AT3G07310	0.471796	5.47512	2.59102e-06	9.43783e-05
	AT5G26690	2.29852	-0.463157	2.71718e-06	9.87935e-05
	AT3G26080	0.567085	3.73667	2.73979e-06	9.94346e-05
	AT4G37610	0.688927	3.83491	2.77288e-06	0.000100453
	AT1G59870	0.433374	9.28365	2.81205e-06	0.000101511
	AT2G24180	0.485232	5.49853	2.81226e-06	0.000101511
	AT3G22600	0.682709	3.93663	2.81872e-06	0.00010156
	AT4G33300	0.468203	5.79265	2.89546e-06	0.000103962
	AT5G42250	0.505919	4.63429	2.89579e-06	0.000103962
	AT5G63160	0.464468	5.62759	2.93745e-06	0.000105268
	AT5G47610	0.697263	3.71074	2.95008e-06	0.000105531
	AT1G13260	0.518199	4.34199	3.00778e-06	0.000107211
	AT3G28070	0.573076	3.67616	3.0144e-06	0.000107256
	AT3G04720	0.616248	5.75201	3.08327e-06	0.000109511
	AT1G18570	0.680925	3.94401	3.11687e-06	0.000110312
	AT3G16720	0.5765	3.56537	3.19972e-06	0.000113044
	AT3G13310	0.507945	4.69034	3.23248e-06	0.000113999
	AT3G48740	0.436773	7.33963	3.27631e-06	0.000115341
	AT1G08570	0.481501	5.11512	3.60312e-06	0.000126179
	AT3G14200	0.468044	5.30955	3.62262e-06	0.000126639
	AT4G35090	0.428936	10.0686	3.63136e-06	0.000126723
	AT5G24030	0.470738	5.54843	3.6952e-06	0.000128726
	AT1G26390	1.28408	1.69277	3.79747e-06	0.000131828
	AT1G67970	0.564481	3.6908	3.90684e-06	0.000135155
	AT5G04190	0.732692	3.16994	3.92871e-06	0.000135442
	AT1G64590	1.01769	2.38483	3.95089e-06	0.000135738
	AT3G54500	0.428578	7.75331	4.0059e-06	0.000137391
	AT1G64780	0.604729	5.76103	4.17872e-06	0.000142828
	AT1G05880	1.29295	1.58056	4.19354e-06	0.000142845
	AT4G17250	0.703698	3.37575	4.44759e-06	0.000150731
	AT5G39050	0.455934	5.80339	4.4477e-06	0.000150731
	AT2G28570	0.773489	2.7312	4.49676e-06	0.000152135
	AT5G48180	0.445456	6.80981	4.56537e-06	0.000153935
	AT3G46530	0.445671	6.33266	4.57836e-06	0.000154112
	AT3G25010	2.04989	0.938097	4.59409e-06	0.000154381
	AT1G72940	0.760099	2.83702	4.6048e-06	0.000154481
	AT5G38410	0.413349	13.671	4.64482e-06	0.000155404
	AT2G21330	0.426772	9.25215	4.64787e-06	0.000155404
	AT1G32450	0.450883	6.26978	4.68236e-06	0.000156295
	AT1G64950	0.450549	6.05409	4.72264e-06	0.000157377
	AT3G44880	0.471425	5.09635	4.77453e-06	0.000158576
	AT1G79710	0.6363	4.41032	5.12772e-06	0.000170024
	AT3G06070	0.441694	6.18824	5.18899e-06	0.00017177
	AT4G11170	0.931949	2.281	5.27891e-06	0.000174457
	AT5G24420	0.678645	3.50486	5.53774e-06	0.000182407
	AT3G16240	0.417542	9.49733	5.58571e-06	0.000183684
	AT2G38210	0.699682	3.32055	5.68569e-06	0.000186665
	AT5G47040	0.447004	5.96461	5.88238e-06	0.000192489
	AT5G35170	0.426863	7.39542	5.94837e-06	0.00019433
	AT1G10760	0.425669	7.35418	6.14071e-06	0.000200286
	AT2G39400	0.498914	4.40711	6.2735e-06	0.000204132
	AT5G18470	0.797008	2.42283	6.40149e-06	0.00020695
	AT3G26580	0.430879	6.61277	6.4308e-06	0.000207375
	AT1G62380	0.415453	10.3391	6.68609e-06	0.000214568
	AT1G66540	0.864164	2.69696	6.80736e-06	0.000217759
	AT5G24930	0.415314	7.74942	6.86639e-06	0.000219296
	AT4G38560	1.77446	0.101958	7.02354e-06	0.000223377
	AT4G18197	0.505081	4.26248	7.02774e-06	0.000223377
	AT5G17300	0.832555	2.82612	7.0847e-06	0.00022483
	AT2G40140	0.450235	5.45382	7.27354e-06	0.000229973
	AT1G79410	0.464362	5.1036	7.28134e-06	0.000229973
	AT3G28270	0.448168	5.68717	7.39082e-06	0.000233062
	AT4G39090	0.420934	8.42063	7.49496e-06	0.000235602
	AT1G65690	0.838305	2.98284	7.79452e-06	0.000243905
	AT1G35230	1.68363	0.749753	7.79578e-06	0.000243905
	AT3G21670	0.458184	5.35745	7.8366e-06	0.000244574
	AT2G01300	1.30366	1.3183	7.87275e-06	0.000245161
	AT5G10770	0.463477	5.22808	8.00066e-06	0.000248756
	AT2G37130	0.453905	5.67396	8.1358e-06	0.00025241
	AT1G10170	0.419272	6.84076	8.15498e-06	0.00025241
	AT1G17100	0.437348	6.22968	8.15919e-06	0.00025241
	AT2G47880	0.70284	3.27283	8.16876e-06	0.00025241
	AT3G15840	0.430021	6.32188	8.29402e-06	0.000255095
	AT1G69840	0.450822	5.51617	8.38757e-06	0.000257576
	AT2G29165	1.80327	0.0573448	8.61158e-06	0.000263644
	AT2G35960	0.511199	4.07449	8.68354e-06	0.00026544
	AT3G28510	1.41325	0.871233	9.16203e-06	0.000278785
	AT2G41730	0.58987	4.82013	9.21872e-06	0.000280084
	AT5G48540	0.645854	3.90484	9.24487e-06	0.000280451
	AT4G25650	0.441874	5.63785	9.69946e-06	0.000293534
	AT5G47910	0.436343	5.93801	9.70553e-06	0.000293534
	AT3G53280	0.487642	4.47969	9.83303e-06	0.00029694
	AT3G53800	0.45074	5.26226	9.97905e-06	0.000299988
	AT5G61900	0.493807	4.31587	1.00648e-05	0.000301655
	AT5G14970	0.417063	6.8271	1.01459e-05	0.000303176
	AT1G06460	0.424716	6.67412	1.0248e-05	0.000305769
	AT3G25690	0.409063	8.12499	1.02658e-05	0.000305844
	AT4G27820	0.453999	5.2566	1.04421e-05	0.000310613
	AT5G08790	0.430075	6.01589	1.04989e-05	0.000311395
	AT5G59030	0.445048	5.4235	1.05729e-05	0.00031266
	AT1G18020	0.511911	4.04173	1.07144e-05	0.000315908
	AT3G09450	0.845285	2.67952	1.07377e-05	0.000316129
	AT1G66130	0.470499	4.59472	1.10893e-05	0.000324564
	AT4G04020	0.409302	8.21021	1.11085e-05	0.000324651
	AT3G45730	1.06949	2.23907	1.11412e-05	0.000325132
	AT5G56870	0.467152	4.83776	1.11874e-05	0.000326002
	AT1G29400	0.438149	5.80003	1.15329e-05	0.00033558
	AT3G23920	0.439844	5.59024	1.15618e-05	0.000335932
	AT2G27389	0.989312	2.15753	1.17129e-05	0.000339828
	AT1G25275	0.429703	6.08337	1.20872e-05	0.000349671
	AT3G53260	0.414018	7.59868	1.21728e-05	0.000351637
	AT5G51451	1.44126	0.584083	1.27911e-05	0.000368431
	AT3G16910	0.442266	5.45794	1.31734e-05	0.000377449
	AT1G58520	0.518345	3.81441	1.32321e-05	0.000378404
	AT2G39570	0.452674	5.14354	1.32971e-05	0.000379719
	AT3G02170	0.4326	5.72887	1.37328e-05	0.000391042
	AT5G11250	0.551254	3.39846	1.40655e-05	0.000398244
	AT2G43910	0.400004	8.10221	1.41285e-05	0.000399461
	AT2G41410	0.422155	6.61626	1.42421e-05	0.000402102
	AT1G56410	0.479668	4.63725	1.46547e-05	0.000413168
	AT1G64710	0.442356	5.31003	1.49424e-05	0.000420683
	AT1G14150	0.43389	5.55343	1.50896e-05	0.000423556
	AT4G29070	0.509732	3.94571	1.51081e-05	0.000423556
	AT4G31970	1.54843	1.14521	1.51779e-05	0.000424918
	AT2G37710	0.456523	4.88753	1.52674e-05	0.000425795
	AT1G36640	1.04512	1.83332	1.52808e-05	0.000425795
	AT4G39710	0.427038	5.75873	1.5287e-05	0.000425795
	AT3G52748	0.651187	3.65501	1.52946e-05	0.000425795
	AT5G67340	0.82238	2.85738	1.53198e-05	0.000425902
	AT5G21930	0.422133	6.00901	1.57917e-05	0.000437804
	AT1G02230	1.76634	-0.032386	1.61851e-05	0.000448087
	AT5G42050	0.409351	7.35085	1.65079e-05	0.000456391
	AT5G46520	0.49929	4.12008	1.65991e-05	0.000458146
	AT2G15040	1.6421	-0.00105095	1.66173e-05	0.000458146
	AT5G41740	0.592004	4.53165	1.6674e-05	0.000459076
	AT5G38420	0.389047	13.1373	1.67762e-05	0.000461254
	AT2G12190	0.486077	4.19755	1.68046e-05	0.000461399
	AT2G29420	0.420609	6.28063	1.69243e-05	0.000464046
	AT4G38460	0.445714	5.22218	1.80017e-05	0.00049291
	AT4G23190	0.647252	3.53022	1.84103e-05	0.000502718
	AT1G33110	0.420096	5.91384	1.87376e-05	0.000510957
	AT3G26180	0.46543	4.58398	1.88522e-05	0.000513381
	AT5G38980	0.409916	6.50376	1.91164e-05	0.000519866
	AT5G01260	0.494869	4.01587	1.91519e-05	0.000520124
	AT1G42970	0.392207	10.1422	1.93118e-05	0.000523726
	AT5G04720	0.451148	4.89857	1.95264e-05	0.000528139
	AT3G48590	0.488123	4.14623	1.96794e-05	0.000530838
	AT1G09070	0.405968	7.01896	1.98812e-05	0.000535559
	AT2G35820	0.654548	3.38627	2.08028e-05	0.000558875
	AT5G47550	0.484067	4.10659	2.10869e-05	0.000564986
	AT1G78020	0.427342	5.68353	2.12265e-05	0.000567967
	AT5G26820	0.40558	6.52626	2.16276e-05	0.000577923
	AT3G51895	0.639568	3.59964	2.17096e-05	0.000579339
	AT1G52870	0.441223	5.06564	2.19828e-05	0.000585847
	AT1G08980	0.438067	5.04596	2.20288e-05	0.000586288
	AT2G23810	0.430908	5.64566	2.22266e-05	0.000590767
	AT5G25930	0.471875	4.50803	2.23941e-05	0.000594425
	AT3G53470	0.47471	4.18029	2.26829e-05	0.000600576
	AT1G21270	0.454225	4.81232	2.2686e-05	0.000600576
	AT3G10815	1.48104	0.41091	2.32748e-05	0.000614535
	AT2G46735	0.630096	3.72559	2.37288e-05	0.000624868
	AT5G50450	0.500514	3.8566	2.4235e-05	0.000635683
	AT4G38825	1.16913	1.24913	2.43808e-05	0.00063743
	AT5G51720	0.561338	4.9128	2.49095e-05	0.000649111
	AT3G52800	0.42202	5.77807	2.50769e-05	0.000649402
	AT1G50020	0.41076	6.19095	2.50834e-05	0.000649402
	AT3G12710	0.472991	4.20285	2.57019e-05	0.000664553
	AT4G39640	0.464852	4.43583	2.65945e-05	0.000686745
	AT3G17330	0.436089	5.00849	2.73897e-05	0.000706365
	AT4G05070	0.438932	4.94889	2.75101e-05	0.000706729
	AT2G29450	0.397662	7.10708	2.86323e-05	0.000734613
	AT3G11820	0.432388	5.18688	2.87688e-05	0.000737167
	AT1G73750	0.616476	3.72587	2.90851e-05	0.000742414
	AT1G51270	0.925236	2.24707	2.92007e-05	0.000744413
	AT2G03440	0.395946	6.76263	2.93455e-05	0.000747149
	AT2G20260	0.382806	8.47382	3.00184e-05	0.000763308
	AT2G26480	1.03149	1.59126	3.0366e-05	0.000771166
	AT2G24270	0.389132	7.74453	3.04585e-05	0.000772531
	AT4G11570	0.405325	6.09522	3.08322e-05	0.000780027
	AT5G66570	0.378678	11.5765	3.10475e-05	0.000784481
	AT2G31750	0.403533	6.22762	3.10987e-05	0.00078478
	AT1G51890	0.853534	2.98085	3.2246e-05	0.00081168
	AT1G79040	0.383133	11.954	3.27679e-05	0.000822743
	AT1G74590	0.80323	2.64352	3.29045e-05	0.000825133
	AT5G50100	0.432802	4.91948	3.36983e-05	0.000842922
	AT1G64720	0.385752	9.12081	3.40492e-05	0.000849569
	AT5G23920	0.411163	5.72041	3.46042e-05	0.000862234
	AT2G26975	0.485463	3.97186	3.46431e-05	0.000862234
	AT2G05520	0.39781	7.7873	3.49033e-05	0.000867627
	AT2G45740	0.404119	6.17905	3.54156e-05	0.000878174
	AT1G15980	0.388927	7.2604	3.61204e-05	0.000894539
	AT3G14690	0.395162	6.79859	3.62607e-05	0.000895792
	AT4G27657	1.00511	1.64469	3.66866e-05	0.000905192
	AT4G34630	0.482833	3.9637	3.68411e-05	0.000907883
	AT4G38970	0.377006	11.4863	3.69469e-05	0.000908769
	AT1G12250	0.426724	5.04011	3.69681e-05	0.000908769
	AT5G01410	0.386785	7.1662	3.73171e-05	0.000915094
	AT4G37390	0.777762	2.84466	3.77359e-05	0.000924229
	AT1G25180	1.86858	-0.403907	3.79288e-05	0.000927814
	AT1G68830	0.392685	6.67412	3.86987e-05	0.000945489
	AT4G18970	0.390619	6.51605	3.90793e-05	0.000953621
	AT1G25400	0.691288	2.76596	3.91518e-05	0.000954223
	AT2G32680	1.86488	0.685361	3.93683e-05	0.000957494
	AT5G02810	0.383081	7.64643	3.93819e-05	0.000957494
	AT3G18290	0.396189	6.37756	4.05917e-05	0.000985708
	AT3G26200	0.961466	1.78769	4.07175e-05	0.00098756
	AT3G14067	0.400598	6.44795	4.09433e-05	0.000991831
	AT2G20670	0.566243	4.42076	4.11581e-05	0.000995826
	AT3G54890	0.372099	11.5399	4.1961e-05	0.00101402
	AT1G24140	1.29249	0.603815	4.22568e-05	0.00101994
	AT3G09405	0.9466	1.92682	4.26286e-05	0.00102643
	AT1G22690	0.418261	5.29599	4.3344e-05	0.00103989
	AT3G02380	0.563498	4.48514	4.36804e-05	0.0010467
	AT3G50820	0.373724	9.62204	4.3799e-05	0.00104703
	AT3G14415	0.375471	9.25444	4.39001e-05	0.00104819
	AT4G25170	0.398981	5.94682	4.50004e-05	0.0010719
	AT1G26420	1.00006	1.68725	4.55078e-05	0.0010827
	AT5G16400	0.399047	5.97525	4.5725e-05	0.00108657
	AT5G23730	0.61809	3.4166	4.60737e-05	0.00109096
	AT2G01420	0.388725	6.50429	4.60739e-05	0.00109096
	AT5G14780	0.392034	6.83122	4.61746e-05	0.00109205
	AT3G61430	0.387943	7.15823	4.6625e-05	0.0011014
	AT4G26080	0.41428	5.41942	4.79433e-05	0.0011312
	AT1G42550	0.38494	6.91728	4.81134e-05	0.00113387
	AT3G21660	1.11019	1.31914	4.82363e-05	0.00113543
	AT1G22710	0.392655	6.5108	4.86607e-05	0.00114407
	AT5G01490	1.0277	1.92381	4.93001e-05	0.00115774
	AT1G64680	0.381711	7.01226	4.94639e-05	0.00116022
	AT2G30950	0.370482	9.18095	4.9679e-05	0.0011639
	AT2G36950	0.389182	6.5332	4.97472e-05	0.00116413
	AT3G01970	0.781461	2.70468	5.00026e-05	0.00116819
	AT1G21100	0.426288	5.00567	5.00378e-05	0.00116819
	AT5G13330	0.651676	3.07362	5.11344e-05	0.00119152
	AT1G54050	0.583402	3.89166	5.11562e-05	0.00119152
	AT1G61520	0.367751	11.3526	5.19951e-05	0.00120964
	AT1G76080	0.371459	8.50996	5.26319e-05	0.00122303
	AT3G15780	0.785276	2.54491	5.30626e-05	0.00123161
	AT3G02730	0.381379	7.22487	5.39328e-05	0.00124805
	AT5G52250	0.644651	3.10644	5.4609e-05	0.00126163
	AT5G46490	0.58794	3.77694	5.68596e-05	0.00130757
	AT3G17770	0.422012	5.0627	5.74039e-05	0.00131857
	AT5G12030	0.858065	3.61398	5.75484e-05	0.00132037
	AT3G54040	0.390395	6.7505	5.86858e-05	0.00134437
	AT2G39210	0.44973	4.4236	5.87291e-05	0.00134437
	AT4G08850	0.385633	6.80022	5.9085e-05	0.00135097
	AT2G33480	0.464195	4.05845	6.01653e-05	0.00137252
	AT2G17450	0.457341	4.15543	6.05783e-05	0.00138037
	AT3G47550	0.442894	4.42379	6.08529e-05	0.00138505
	AT5G16370	0.437061	4.63488	6.16801e-05	0.00140068
	AT5G54770	0.368055	10.2844	6.18236e-05	0.00140234
	AT3G48340	0.423818	5.28103	6.20201e-05	0.0014052
	AT5G08760	0.583448	4.09982	6.33453e-05	0.00143198
	AT2G20950	0.41293	5.02147	6.46541e-05	0.00145991
	AT1G01060	0.716572	3.12107	6.53095e-05	0.00147304
	AT4G25640	0.39603	5.73224	6.58314e-05	0.00148314
	AT1G55910	0.619251	3.32686	6.64838e-05	0.00149123
	AT4G12320	0.387901	6.41156	6.64892e-05	0.00149123
	AT1G19530	0.918128	1.95849	6.73172e-05	0.00150641
	AT3G04730	0.37698	7.3103	6.77377e-05	0.00151074
	AT1G25560	0.40349	5.18437	6.86972e-05	0.00153043
	AT3G08940	0.360068	9.92278	6.98085e-05	0.00155172
	AT3G14595	0.570278	3.98162	7.13445e-05	0.00158157
	AT3G27925	0.381185	6.39845	7.142e-05	0.00158157
	AT4G13510	0.400509	5.97586	7.14266e-05	0.00158157
	AT5G18170	0.418861	5.03621	7.1468e-05	0.00158157
	AT3G63140	0.361892	8.95826	7.15764e-05	0.00158221
	AT2G39850	0.409719	5.06972	7.24916e-05	0.00160067
	AT3G44450	0.449311	4.36156	7.37587e-05	0.00162571
	AT2G02930	0.83345	2.85674	7.37886e-05	0.00162571
	AT2G36630	0.400166	5.42987	7.56816e-05	0.00166211
	AT2G19810	0.991811	1.48697	7.62133e-05	0.00167175
	AT1G18400	0.569266	3.97783	7.63796e-05	0.00167356
	AT4G16870	0.371843	6.67337	7.65388e-05	0.00167461
	AT1G05560	0.372085	7.7761	7.65954e-05	0.00167461
	AT2G33250	0.403345	5.29639	7.71214e-05	0.00168427
	AT1G73700	1.36085	0.406987	7.7825e-05	0.00169778
	AT1G07250	0.415176	4.94559	8.20458e-05	0.001784
	AT4G37370	0.635007	4.63094	8.3357e-05	0.00180661
	AT1G65790	1.13616	1.31031	8.81372e-05	0.00190401
	AT3G11930	0.375572	6.69572	8.94472e-05	0.00192814
	AT5G42270	0.361795	8.73685	9.04065e-05	0.00194671
	AT3G21890	1.55715	-0.126487	9.20443e-05	0.00197985
	AT2G38790	1.28537	0.427803	9.25831e-05	0.00198929
	AT4G29900	0.381242	6.08936	9.39443e-05	0.0020142
	AT3G49160	0.68951	3.28065	9.45046e-05	0.00202187
	AT1G64170	0.466115	3.90654	9.5847e-05	0.00204621
	AT2G32560	0.402287	5.28842	9.65864e-05	0.00205979
	AT5G58870	0.377034	6.18173	9.7823e-05	0.00207949
	AT1G07350	0.391817	5.57866	9.87233e-05	0.0020964
	AT4G04990	1.24074	0.631771	9.9574e-05	0.00211061
	AT3G47070	0.35841	8.49203	9.96039e-05	0.00211061
	AT5G13770	0.380556	6.09198	9.98564e-05	0.00211372
	AT1G07010	0.388028	5.81232	0.000100811	0.00212941
	AT2G36970	0.488637	3.49497	0.000101234	0.00213544
	AT4G37520	0.399764	5.57368	0.000101311	0.00213544
	AT5G41750	0.599109	3.32348	0.000102207	0.00214979
	AT5G42830	0.68942	3.49567	0.000102844	0.00216092
	AT1G22890	0.597784	3.49468	0.000105014	0.00220379
	AT1G51805	0.367782	6.6457	0.000105105	0.00220379
	AT2G35390	0.367567	6.57119	0.000105532	0.00221041
	AT5G13630	0.353449	9.90762	0.000106028	0.00221847
	AT2G41870	0.68759	2.40012	0.00011092	0.00230873
	AT3G20820	0.367187	6.88349	0.000111234	0.00231285
	AT4G17090	0.363693	7.23966	0.000111935	0.00232019
	AT4G34770	0.739943	2.68608	0.000113067	0.00234121
	AT5G01530	0.350522	10.7436	0.00011529	0.00238478
	AT4G19430	1.51541	-0.0955729	0.000117743	0.00243046
	AT3G07700	0.384595	5.55411	0.000118233	0.00243807
	AT1G31280	0.442042	4.13005	0.000118442	0.00243985
	AT4G23890	0.367443	6.58725	0.000119913	0.00246762
	AT3G53420	0.362431	8.52091	0.000120554	0.00247682
	AT3G26650	0.351586	9.41299	0.000121142	0.00248522
	AT4G10080	0.37433	6.19316	0.000124045	0.00253955
	AT5G13210	0.77233	2.18378	0.000126032	0.00257495
	AT4G27450	0.610655	3.0365	0.000126305	0.00257788
	AT3G61870	0.357271	7.21203	0.000127182	0.00258521
	AT1G33600	0.365191	6.54066	0.000127874	0.002594
	AT1G32170	0.448002	3.94755	0.000131203	0.00265883
	AT5G05690	0.369743	6.32593	0.000131773	0.00266766
	AT5G18340	1.6082	-0.21637	0.000132147	0.00267252
	AT5G38510	0.404836	4.91533	0.000133917	0.00270011
	AT5G48380	0.388754	5.37767	0.000134585	0.00270621
	AT5G64840	0.358108	7.49261	0.000134826	0.00270751
	AT2G20960	0.3795	5.97437	0.000135857	0.00272546
	AT1G22570	0.438825	4.01028	0.000138986	0.00278265
	AT5G54230	1.68884	-0.302475	0.000139145	0.00278303
	AT4G23500	0.432421	4.13569	0.000140209	0.00279871
	AT5G06690	0.399712	4.86094	0.000142336	0.00283266
	AT1G68530	0.355933	7.52687	0.000142593	0.00283497
	AT5G18360	0.860658	2.03943	0.000143327	0.00284673
	AT1G22930	0.371396	6.21525	0.000143699	0.00285127
	AT5G61590	0.359676	6.8349	0.000145725	0.00288573
	AT4G24020	0.370311	6.17825	0.000149574	0.00295316
	AT3G54200	0.439682	4.03961	0.000150359	0.00296279
	AT3G14420	0.344256	9.83032	0.000151684	0.00298009
	AT2G01180	0.443876	4.07555	0.000152894	0.00299502
	AT5G17050	0.399702	5.00572	0.000154331	0.003018
	AT2G30150	0.427013	4.2503	0.00015437	0.003018
	AT2G22980	0.442091	3.93079	0.000154829	0.00302401
	AT4G27310	0.373939	5.51443	0.000154996	0.00302432
	AT5G22920	0.383101	5.38485	0.000160002	0.0031159
	AT2G46240	0.511493	4.76891	0.000161798	0.00314474
	AT5G22555	1.09281	1.5981	0.00016224	0.0031472
	AT3G19580	0.768888	2.25975	0.000163357	0.00316579
	AT1G28370	1.14152	0.949381	0.00016364	0.00316821
	AT1G73660	0.371136	5.82222	0.000165831	0.0032044
	AT5G51970	0.377427	5.73392	0.000167813	0.00323332
	AT3G15360	0.347936	8.34631	0.00016997	0.00326229
	AT2G41380	0.408031	4.76151	0.000170768	0.00327444
	AT3G15760	0.73679	2.45144	0.000172614	0.00329401
	AT5G24810	0.366115	5.95454	0.000173062	0.00329942
	AT4G35250	0.353862	6.64693	0.000178006	0.00337754
	AT5G05490	1.01536	1.081	0.000178384	0.00338151
	AT3G13610	0.391535	5.42362	0.000179349	0.00339657
	AT4G28520	1.57287	5.55786	0.000181187	0.00342705
	AT4G33660	0.441454	3.9569	0.000181302	0.00342705
	AT3G54050	0.344422	8.41354	0.000181501	0.00342757
	AT5G43850	0.403641	4.5294	0.000183692	0.00345912
	AT1G16390	0.405687	4.46456	0.000192168	0.00360513
	AT4G16690	0.562394	3.50929	0.000192924	0.00361593
	AT1G70000	0.548119	3.74808	0.00019507	0.00365271
	AT3G48090	0.419242	4.44573	0.000197684	0.00369819
	AT1G75440	0.434345	3.97551	0.000199153	0.00372219
	AT3G44480	0.364666	5.91153	0.00020303	0.00378756
	AT3G51730	0.366878	5.80282	0.000204262	0.00379989
	AT1G49050	0.443455	3.87498	0.000204581	0.00380227
	AT1G08380	0.33746	10.3653	0.000206008	0.00382524
	AT1G16730	0.747933	2.15279	0.000207499	0.00384933
	AT4G28750	0.336252	10.9709	0.000210532	0.00389114
	AT3G17690	1.02529	1.24917	0.000214863	0.00396384
	AT5G47220	0.522332	4.0696	0.000216836	0.00398918
	AT1G06180	0.40815	4.342	0.000217202	0.00399224
	AT1G75960	0.421606	4.02845	0.000220328	0.00403854
	AT1G64610	0.6011	2.95036	0.00022421	0.00410592
	AT5G41040	0.554755	3.60507	0.000224446	0.00410649
	AT1G78290	0.550826	3.50467	0.000226978	0.0041452
	AT3G44670	0.359547	5.91379	0.000228132	0.00415867
	AT2G15890	0.363419	5.97035	0.000228625	0.00416385
	AT1G69730	0.417423	4.21502	0.000236589	0.00429323
	AT4G08920	0.345325	6.8919	0.000238921	0.00432767
	AT1G74010	0.753967	2.17045	0.000240454	0.0043505
	AT5G44070	0.36598	5.71442	0.00024204	0.0043628
	AT1G67740	0.334132	10.9848	0.000245203	0.00440549
	AT5G17350	0.860537	1.87567	0.000248915	0.00445614
	AT4G31800	0.378816	4.99627	0.000250894	0.00448755
	AT1G02360	0.516489	4.4881	0.000252096	0.00450097
	AT3G17470	0.387248	4.78098	0.000254698	0.00454337
	AT1G05260	0.49522	5.15946	0.000255866	0.00456013
	AT1G55670	0.333971	11.4282	0.00025801	0.00459424
	AT2G40020	0.429859	3.89594	0.000258974	0.0046073
	AT1G27100	0.371244	5.48217	0.000260084	0.00461835
	AT3G23880	0.696472	2.65192	0.00026029	0.00461835
	AT4G00750	0.385161	4.8281	0.000261027	0.00462732
	AT3G55980	0.365229	5.45729	0.000262171	0.00463525
	AT1G23710	0.536791	3.81451	0.000266553	0.00470438
	AT4G12310	0.364899	5.58907	0.000267002	0.00470604
	AT1G31330	0.329705	11.0525	0.000267118	0.00470604
	AT1G06040	0.336866	7.84081	0.000269389	0.00474186
	AT5G59670	1.4728	0.0839736	0.000270608	0.00475493
	AT4G28300	0.366195	5.68947	0.000271162	0.00476047
	AT4G03280	0.330197	9.6215	0.000271624	0.0047644
	AT5G48410	1.26023	0.215531	0.000273422	0.00479173
	AT4G16990	0.334744	7.95251	0.000277856	0.00486089
	AT2G42900	0.867915	1.36418	0.000279594	0.00488702
	AT5G66690	0.401456	4.48948	0.000280378	0.00489215
	AT2G42620	0.373071	5.18537	0.000283318	0.00493482
	AT4G17500	0.476025	5.35024	0.000284063	0.00494348
	AT1G60960	0.4521	3.59574	0.000292233	0.00507682
	AT5G66210	0.378665	5.1373	0.000295809	0.00513447
	AT2G15695	0.399867	4.42319	0.000298831	0.00517342
	AT2G39470	0.343899	6.38776	0.000306849	0.00528817
	AT4G34131	0.377487	5.2039	0.000307266	0.00528817
	AT5G06280	0.397034	4.30864	0.000307313	0.00528817
	AT1G73830	0.380035	4.877	0.000307812	0.00529219
	AT1G08830	0.35176	6.2294	0.000310203	0.0053273
	AT3G07090	0.366582	5.56213	0.000314867	0.00539463
	AT4G24160	0.361299	5.59018	0.000315121	0.00539463
	AT2G24540	0.679877	2.71987	0.00031611	0.00540691
	AT4G28460	1.53083	-0.0359039	0.000316665	0.00540715
	AT5G18030	0.717623	2.28651	0.00032681	0.0055756
	AT1G55000	0.402598	4.33733	0.000330566	0.00563487
	AT4G24570	0.397577	4.46219	0.000340632	0.00578668
	AT2G29290	0.365272	5.12318	0.000353049	0.00596308
	AT5G64100	0.349634	7.40797	0.000358941	0.00605137
	AT1G58561	0.549871	3.29164	0.000359575	0.00605137
	AT3G07600	0.907684	1.77956	0.000359851	0.00605137
	AT1G17200	0.351562	5.73706	0.000360487	0.00605697
	AT3G21055	0.326702	10.4548	0.000362374	0.00608355
	AT1G70830	0.336599	7.38021	0.000364285	0.00610537
	AT1G51400	0.326229	7.96008	0.000365583	0.00612198
	AT3G21150	0.803041	2.06734	0.000369826	0.00617748
	AT2G29120	0.575494	3.03526	0.000373818	0.00623895
	AT4G27800	0.339062	6.84723	0.000374749	0.00624925
	AT1G70250	0.574615	2.98311	0.00037777	0.00629438
	AT4G22240	0.3376	6.99659	0.000381002	0.00634294
	AT4G28030	0.346436	5.78706	0.000381777	0.00635055
	AT1G62250	0.378563	4.57657	0.000383023	0.00636596
	AT5G05440	0.351357	5.80307	0.000384562	0.00638623
	AT2G15042	0.952612	1.13784	0.000387553	0.00643054
	AT3G22235	1.11759	1.78754	0.000391796	0.00649554
	AT1G21050	0.388703	4.51897	0.000392142	0.00649589
	AT2G46790	0.415519	3.93293	0.000393308	0.0065098
	AT5G44680	0.337669	6.64135	0.000394001	0.00651588
	AT1G80380	0.328856	7.72989	0.000394885	0.00652507
	AT4G14140	0.932656	1.16524	0.000397681	0.00656043
	AT5G66790	0.813272	1.58469	0.000399154	0.00657704
	AT2G45560	0.358387	5.43435	0.00040468	0.00664841
	AT5G47230	0.665569	2.80604	0.000412024	0.00676349
	AT5G05250	0.49741	4.20851	0.000413358	0.00677982
	AT2G43150	0.338101	9.49483	0.000414071	0.00678594
	AT4G13810	0.59167	2.72107	0.000417669	0.00682808
	AT1G18170	0.369271	4.98647	0.000418859	0.00683229
	AT1G16130	0.809706	1.97795	0.00042401	0.00690912
	AT3G55800	0.323466	9.03127	0.000430887	0.00699831
	AT3G18690	0.58636	2.73943	0.000434681	0.00703045
	AT1G71000	1.50325	-0.29874	0.000434978	0.00703045
	AT1G70560	0.392812	4.22247	0.000440705	0.00709429
	AT1G11210	0.633064	2.42555	0.000443008	0.00712562
	AT5G46450	0.361093	5.08485	0.000449508	0.00720693
	AT2G26750	0.564151	3.03815	0.000450853	0.0072227
	AT3G57990	0.347197	5.74533	0.000453067	0.00725235
	AT1G19740	0.332484	6.84376	0.000456629	0.00729766
	AT3G30775	0.326404	7.406	0.000458278	0.00731815
	AT2G38380	0.343054	6.37762	0.000470452	0.00748032
	AT1G29930	0.319011	13.4008	0.000471057	0.00748032
	AT1G68190	0.552698	3.11729	0.000471485	0.00748117
	AT4G34138	0.346582	6.2757	0.00047936	0.00758803
	AT5G28630	0.493915	4.23714	0.000480359	0.00759781
	AT5G44870	0.373553	4.88245	0.000481509	0.00760998
	AT1G59700	0.397051	4.0937	0.000484108	0.007645
	AT4G00330	0.352747	5.47505	0.000484552	0.00764596
	AT2G37970	0.368284	4.87836	0.000489196	0.00770706
	AT1G29910	0.316285	12.1143	0.000497294	0.00781614
	AT4G23400	0.326668	7.03212	0.000499009	0.00783691
	AT1G52880	0.68759	2.39863	0.000499754	0.00784245
	AT1G76570	0.552067	3.07246	0.000503507	0.00789513
	AT1G10960	0.323234	9.1244	0.000515709	0.00806113
	AT3G15770	0.559405	2.99129	0.000516713	0.00807051
	AT1G30370	1.04877	0.973141	0.00051938	0.00809634
	AT5G04140	0.316525	10.1838	0.000521929	0.00812654
	AT1G08630	1.3507	0.00381682	0.000523698	0.00814564
	AT5G23050	0.37806	4.53266	0.000524475	0.00814711
	AT4G13010	0.33452	6.11701	0.000532891	0.00825508
	AT4G22890	0.319497	7.8017	0.000533079	0.00825508
	AT5G17170	0.328207	6.64651	0.000536906	0.00830146
	AT5G15410	0.325856	7.05329	0.000541464	0.00835899
	AT1G73550	1.509	-0.434609	0.000542591	0.00836991
	AT2G23770	0.527338	3.52325	0.000548321	0.00844524
	AT2G01260	0.377366	4.50849	0.000549599	0.00845839
	AT5G59750	0.380124	4.39272	0.000552545	0.00849719
	AT1G07280	0.341509	5.99522	0.000554295	0.00850711
	AT1G14890	0.497071	3.95163	0.000554469	0.00850711
	AT3G19800	0.35916	5.00027	0.000558296	0.00855925
	AT2G22990	0.320462	8.49771	0.000558863	0.00855945
	AT2G16586	0.44185	6.62217	0.000559167	0.00855945
	AT1G56280	0.322338	7.76356	0.000560913	0.0085795
	AT4G01010	0.75135	1.8731	0.000561336	0.0085795
	AT4G22305	0.743876	1.85093	0.000565592	0.00863133
	AT1G76955	1.31474	0.16128	0.000566272	0.00863511
	AT5G62570	0.377741	4.56411	0.000570923	0.00869275
	AT4G13530	0.350751	5.39312	0.00057409	0.00872164
	AT2G45960	0.316796	9.22402	0.000574131	0.00872164
	AT1G57770	0.338988	5.71996	0.00058486	0.00887786
	AT5G04760	0.412123	3.78226	0.000587779	0.00891539
	AT5G55970	0.68122	2.32042	0.000592305	0.00896862
	AT1G75100	0.34374	5.59496	0.000592959	0.00896862
	AT1G59590	0.71484	2.08377	0.000593085	0.00896862
	AT1G03130	0.311416	9.84621	0.000594391	0.00898156
	AT3G22420	0.365091	4.73468	0.000595636	0.00899356
	AT3G52840	0.337906	5.80885	0.000598709	0.00903313
	AT4G01870	0.319046	7.63497	0.000601073	0.00905511
	AT3G12345	0.31985	7.48993	0.000604768	0.00909704
	AT2G15480	0.44932	6.32198	0.000612908	0.0091987
	AT5G13730	0.356201	5.03023	0.000623424	0.00932148
	AT5G45380	0.574114	2.77739	0.000627194	0.00937082
	AT2G48130	0.524954	3.4354	0.00063302	0.00944771
	AT1G66080	0.552123	3.11915	0.00063864	0.00951275
	AT5G59820	0.507692	3.79192	0.000648692	0.00963433
	AT2G23840	0.430508	3.49776	0.000653052	0.00969131
	AT3G17609	0.35688	4.90408	0.000653499	0.00969131
	AT5G61670	0.34699	5.38521	0.000657609	0.00973559
	AT4G17230	0.351933	5.19031	0.000670546	0.00987398
	AT5G11650	0.399726	3.94455	0.000674283	0.00991768
	AT3G60420	0.638872	2.79523	0.00067535	0.00991768
	AT1G72900	0.33902	5.48831	0.000675462	0.00991768
	AT2G37170	0.329282	6.82017	0.00067572	0.00991768

## Sheet: F
Supplementary File 1F. Genes identified as significantly repressed by DEX by RNA-seq.
Genes significantly differentially expressed between rve8 + DEX and rve8 + mock are defined as DEX-induced or DEX-repressed genes (adjusted p-value < 0.01).
	Down-regulated genes comparing rve8_DEX vs rve8_mock
	AGI	logFC	logCPM	PValue	FDR
	AT5G15960	-1.74925	5.38542	1.71484e-64	3.423e-60
	AT2G16005	-1.72788	4.90283	4.38279e-35	2.18712e-31
	AT5G35190	-1.94711	4.00754	1.81555e-29	3.29457e-26
	AT1G08090	-1.72193	4.44558	1.45005e-24	1.44722e-21
	AT1G16410	-0.941781	6.79232	1.60492e-22	1.33482e-19
	AT2G43535	-0.956819	5.54113	1.23446e-21	9.47733e-19
	AT4G20240	-1.13786	3.80561	8.07848e-21	5.20176e-18
	AT2G28160	-1.47694	3.22694	2.80394e-20	1.64616e-17
	AT5G46890	-1.60499	3.08227	2.53154e-18	1.29569e-15
	AT4G15210	-2.38801	1.18284	5.68616e-17	2.06366e-14
	AT1G22880	-1.41849	2.62601	5.26664e-16	1.66869e-13
	AT4G08400	-1.34745	4.04037	1.14034e-15	3.29887e-13
	AT4G33550	-1.17795	3.75288	1.98144e-15	5.41803e-13
	AT5G43350	-0.757566	6.4288	2.49214e-15	6.72239e-13
	AT4G08410	-1.27259	4.29997	9.52313e-15	2.31818e-12
	AT2G05510	-0.7527	6.03148	1.89823e-14	4.35525e-12
	AT5G43370	-0.757203	5.41887	4.52551e-14	9.60997e-12
	AT5G37990	-0.707823	6.88684	9.49788e-14	1.89587e-11
	AT2G01520	-0.702766	6.86961	1.39393e-13	2.70137e-11
	AT4G19690	-2.74724	2.19826	2.32696e-13	4.30078e-11
	AT5G49080	-1.22443	3.85667	4.51508e-13	7.70304e-11
	AT1G73330	-0.668332	8.19803	5.75792e-13	9.49866e-11
	AT5G57530	-2.22241	0.942004	1.06046e-12	1.67999e-10
	AT1G01580	-2.3117	1.44612	1.41657e-12	2.15849e-10
	AT1G78370	-0.668157	7.47566	1.63157e-12	2.4487e-10
	AT2G37870	-0.93885	4.99207	2.98039e-12	4.32342e-10
	AT3G25820	-0.669708	6.25185	6.15624e-12	8.35951e-10
	AT1G65860	-0.769651	4.3548	6.35643e-12	8.57302e-10
	AT1G77530	-0.753172	4.5414	6.65641e-12	8.85791e-10
	AT3G24300	-1.03341	3.42538	1.5329e-11	1.92442e-09
	AT1G43160	-1.16573	3.75053	1.91921e-11	2.35026e-09
	AT5G46900	-1.3054	3.2567	3.94546e-11	4.47473e-09
	AT1G76790	-0.636113	6.52104	4.17146e-11	4.70433e-09
	AT4G03060	-1.00238	3.51226	4.66889e-11	5.23571e-09
	AT4G30650	-0.727828	4.25867	5.00927e-11	5.58604e-09
	AT5G15970	-0.661092	5.28207	1.391e-10	1.40231e-08
	AT3G19430	-0.630621	5.64422	2.42836e-10	2.36451e-08
	AT2G19590	-0.981635	3.22466	3.86352e-10	3.5376e-08
	AT3G14940	-0.587405	6.74957	4.21534e-10	3.80735e-08
	AT5G03860	-1.18825	4.19799	5.22784e-10	4.61739e-08
	AT3G09922	-2.33829	0.794504	7.20221e-10	6.27787e-08
	AT3G25830	-0.598276	6.21799	7.56057e-10	6.53318e-08
	AT1G62560	-0.676905	4.47712	9.85567e-10	8.37145e-08
	AT2G27402	-0.657074	4.41716	2.49279e-09	1.99035e-07
	AT5G06630	-0.967156	4.31473	2.58344e-09	2.0545e-07
	AT3G46270	-1.53097	1.40001	2.93495e-09	2.32478e-07
	AT5G56080	-2.49403	-0.0774641	3.54432e-09	2.7636e-07
	AT2G38240	-1.83908	2.82155	3.7004e-09	2.85188e-07
	AT3G44750	-0.558245	7.15816	4.45727e-09	3.35741e-07
	AT4G12510	-0.750847	5.74977	4.48859e-09	3.3683e-07
	AT3G46660	-1.34388	2.74638	5.06001e-09	3.76877e-07
	AT1G18590	-0.585914	5.55996	5.16958e-09	3.83606e-07
	AT2G28860	-2.51454	-0.151669	6.42652e-09	4.71617e-07
	AT3G02020	-0.580504	5.64514	6.54935e-09	4.7887e-07
	AT3G26460	-0.588103	5.42019	7.07242e-09	5.07815e-07
	AT1G77520	-0.663905	4.13048	7.57208e-09	5.3598e-07
	AT4G28850	-2.15744	0.0964755	1.12261e-08	7.67412e-07
	AT1G24280	-0.577652	5.33565	1.15137e-08	7.81717e-07
	AT3G21720	-1.04541	5.82813	1.17581e-08	7.95608e-07
	AT1G18140	-0.916465	3.05018	1.31563e-08	8.8125e-07
	AT2G22330	-0.55732	6.23995	1.35532e-08	8.9879e-07
	AT3G28220	-0.952278	4.11107	1.43204e-08	9.38305e-07
	AT5G24780	-0.735198	5.84014	1.43423e-08	9.38305e-07
	AT5G60890	-0.561327	5.85133	1.54627e-08	9.92445e-07
	AT2G16660	-0.544522	6.03662	1.80048e-08	1.12311e-06
	AT3G51450	-0.856577	3.5396	1.82895e-08	1.13731e-06
	AT3G45680	-1.03938	2.8641	2.0698e-08	1.26734e-06
	AT3G02480	-0.754728	4.87915	2.16733e-08	1.31897e-06
	AT4G39950	-0.529116	7.34508	2.32445e-08	1.41028e-06
	AT4G11190	-0.820084	3.73405	2.56111e-08	1.53521e-06
	AT1G17180	-1.01166	2.98602	3.23971e-08	1.90199e-06
	AT5G23010	-0.516879	7.48188	3.7595e-08	2.18149e-06
	AT2G48080	-0.999566	2.87957	5.77842e-08	3.2491e-06
	AT3G32030	-1.29153	1.76218	6.35712e-08	3.54454e-06
	AT3G59370	-0.807034	3.57463	6.6157e-08	3.66822e-06
	AT4G21680	-1.00935	3.91489	6.80855e-08	3.76469e-06
	AT5G14200	-0.512743	7.06793	7.29758e-08	3.99088e-06
	AT1G52050	-0.839176	3.2028	7.33204e-08	3.99877e-06
	AT1G61120	-2.47168	0.440969	7.5185e-08	4.08929e-06
	AT3G58990	-0.528684	6.31204	7.62884e-08	4.13803e-06
	AT4G26010	-0.77356	3.74094	9.0797e-08	4.85898e-06
	AT1G13420	-1.03529	2.483	1.02798e-07	5.45733e-06
	AT1G34510	-1.47798	1.17559	1.07917e-07	5.67974e-06
	AT3G53980	-0.511414	6.2148	1.08126e-07	5.67974e-06
	AT4G11210	-1.52192	1.05063	1.09072e-07	5.69946e-06
	AT2G28850	-2.24977	-0.033815	1.19914e-07	6.20105e-06
	AT1G63530	-1.10288	2.07726	1.30157e-07	6.71334e-06
	AT2G22122	-0.749167	3.97711	1.44857e-07	7.33882e-06
	AT3G15650	-1.08452	2.10185	1.55552e-07	7.78189e-06
	AT5G54370	-0.502653	6.42438	1.56465e-07	7.80799e-06
	AT1G51380	-0.628013	3.7557	1.8625e-07	9.27115e-06
	AT4G37410	-0.486607	8.00754	1.89551e-07	9.41199e-06
	AT3G23190	-0.814898	3.14975	1.96253e-07	9.72059e-06
	AT4G12520	-0.660152	5.66229	2.42619e-07	1.17581e-05
	AT3G62680	-0.811007	4.73327	2.57046e-07	1.23339e-05
	AT5G19110	-0.802217	3.23724	3.10326e-07	1.45751e-05
	AT5G27120	-0.478238	7.83701	3.36842e-07	1.57464e-05
	AT5G03545	-1.35905	3.09213	3.60207e-07	1.66823e-05
	AT1G60470	-1.01651	2.38643	3.83162e-07	1.75823e-05
	AT3G16470	-0.481671	7.07695	4.31724e-07	1.95855e-05
	AT2G46650	-0.503502	5.90055	4.43867e-07	2.00453e-05
	AT3G54600	-0.495707	6.14675	4.47631e-07	2.01697e-05
	AT1G44350	-0.840745	4.22102	5.28669e-07	2.32953e-05
	AT4G13770	-0.474827	7.45082	5.62575e-07	2.46262e-05
	AT3G19710	-0.480503	6.69234	5.64066e-07	2.46375e-05
	AT5G26280	-0.462086	8.44319	6.21581e-07	2.68942e-05
	AT1G52060	-0.524557	4.67809	7.97232e-07	3.37151e-05
	AT3G44860	-1.48451	2.29313	1.02407e-06	4.22344e-05
	AT3G28345	-0.569007	4.01375	1.06531e-06	4.38448e-05
	AT1G10585	-1.16431	3.10133	1.1854e-06	4.81908e-05
	AT2G24980	-0.752779	4.9134	1.42017e-06	5.68095e-05
	AT4G13290	-0.699926	3.84274	1.45948e-06	5.79177e-05
	AT3G15670	-1.21701	1.86372	1.55673e-06	6.09291e-05
	AT1G77380	-0.538238	4.26477	1.59735e-06	6.21536e-05
	AT4G12030	-0.493683	5.21821	1.61315e-06	6.2646e-05
	AT4G37990	-2.32669	-0.0422835	1.6422e-06	6.34568e-05
	AT1G16400	-0.461973	6.49116	1.68984e-06	6.50994e-05
	AT3G53480	-0.466959	5.83795	1.71035e-06	6.56543e-05
	AT3G49620	-1.06825	2.83356	1.7213e-06	6.58217e-05
	AT1G73010	-1.07303	2.87425	1.87221e-06	7.09132e-05
	AT5G65010	-0.446492	7.42399	1.88633e-06	7.13125e-05
	AT5G03790	-1.87579	0.0549098	1.92313e-06	7.25662e-05
	AT3G54590	-0.593226	6.12153	2.00444e-06	7.50668e-05
	AT3G20440	-0.484715	5.43649	2.0395e-06	7.60941e-05
	AT2G37460	-0.48511	5.34489	2.41512e-06	8.86182e-05
	AT1G09880	-1.90277	-0.174694	2.56829e-06	9.37215e-05
	AT3G12145	-0.488284	5.14552	2.95881e-06	0.000105654
	AT1G52410	-0.475482	5.38955	3.10554e-06	0.000110106
	AT3G14890	-0.520628	4.29203	3.35649e-06	0.000117956
	AT2G36690	-0.653765	4.21563	3.58963e-06	0.000125927
	AT3G51810	-2.00478	-0.232697	3.71888e-06	0.000129325
	AT1G16300	-0.521136	4.20266	3.8871e-06	0.000134706
	AT4G29700	-0.473549	5.42469	3.91713e-06	0.000135277
	AT2G04170	-0.518854	4.23287	3.95086e-06	0.000135738
	AT4G05390	-0.453536	5.98029	4.11403e-06	0.000140858
	AT2G27840	-0.448054	6.29092	4.19328e-06	0.000142845
	AT1G52930	-0.450443	6.04134	4.27234e-06	0.000145281
	AT5G60030	-0.458799	5.8667	4.52775e-06	0.000152924
	AT5G27100	-0.830964	2.9379	4.73304e-06	0.00015746
	AT5G07690	-0.48483	4.78013	5.38498e-06	0.000177669
	AT1G05650	-1.07629	1.76318	5.75333e-06	0.000188575
	AT5G06640	-0.583066	5.22001	6.2791e-06	0.000204132
	AT4G40090	-0.770104	3.44945	6.3305e-06	0.000205469
	AT2G19385	-0.472143	4.84447	6.34361e-06	0.00020556
	AT2G41810	-1.12852	1.43623	6.40725e-06	0.00020695
	AT1G60640	-0.436188	6.65139	6.44706e-06	0.000207564
	AT5G64680	-0.509195	4.20734	6.48095e-06	0.000208319
	AT1G22150	-1.34856	0.742474	6.75898e-06	0.000216558
	AT2G25980	-0.473635	4.64644	6.88502e-06	0.00021954
	AT3G20110	-0.914153	2.14129	7.18253e-06	0.000227572
	AT1G14240	-0.857004	2.54585	7.48955e-06	0.000235602
	AT5G04960	-0.814606	2.88359	7.65374e-06	0.000240214
	AT4G01985	-1.69924	0.233415	7.84166e-06	0.000244574
	AT3G59670	-0.44484	5.65043	8.19873e-06	0.000252944
	AT5G50200	-0.454237	5.37896	8.25473e-06	0.000254279
	AT4G10450	-0.449171	5.37214	8.42184e-06	0.000258231
	AT1G53542	-0.728644	2.96776	8.87173e-06	0.000270778
	AT1G03106	-1.95521	0.613807	8.92716e-06	0.000272054
	AT3G61380	-0.498564	4.267	9.91641e-06	0.000298724
	AT5G23020	-0.415882	7.64324	9.92204e-06	0.000298724
	AT3G12890	-1.88266	-0.182848	1.00391e-05	0.000301338
	AT5G38020	-0.45387	5.05963	1.01182e-05	0.000302803
	AT5G09480	-0.613141	4.16944	1.0457e-05	0.000310613
	AT1G60680	-0.463101	4.86356	1.05147e-05	0.000311401
	AT5G05365	-1.11969	1.33662	1.06552e-05	0.000314627
	AT2G17330	-1.79291	-0.127368	1.09469e-05	0.000321812
	AT4G25630	-0.419142	7.44499	1.09641e-05	0.000321844
	AT2G43100	-0.421817	6.95588	1.10117e-05	0.000322766
	AT1G05250	-0.630076	3.75805	1.20458e-05	0.000348979
	AT5G38000	-0.860131	2.35679	1.25743e-05	0.000362712
	AT1G16630	-0.504964	4.10551	1.3117e-05	0.000376987
	AT4G28310	-0.501153	3.93445	1.31259e-05	0.000376987
	AT1G11580	-0.411063	7.15109	1.31798e-05	0.000377449
	AT2G37960	-1.06106	1.57715	1.33287e-05	0.000380076
	AT1G78770	-0.550893	3.45333	1.37796e-05	0.000391815
	AT4G15390	-0.409586	6.92301	1.39104e-05	0.000394972
	AT3G55970	-1.64916	0.894276	1.40178e-05	0.000397456
	AT4G25010	-1.33612	0.919952	1.50573e-05	0.000423322
	AT4G01630	-0.687819	3.13595	1.54741e-05	0.000429594
	AT1G66800	-1.15475	1.76886	1.82665e-05	0.000499477
	AT1G31200	-1.23341	1.09024	1.9337e-05	0.000523726
	AT4G30670	-0.594377	4.14275	1.96579e-05	0.000530838
	AT5G51060	-0.68486	4.40399	2.06736e-05	0.000556152
	AT1G21440	-0.423851	5.63217	2.10014e-05	0.000563452
	AT5G60660	-0.617894	3.6558	2.28675e-05	0.00060458
	AT4G02290	-0.429254	5.32895	2.35069e-05	0.000619844
	AT1G56110	-0.394953	8.75642	2.38189e-05	0.000626415
	AT4G36430	-0.592241	4.0108	2.41498e-05	0.000634282
	AT5G14580	-0.422887	5.67905	2.42787e-05	0.000635993
	AT2G27510	-0.407062	6.29211	2.43974e-05	0.00063743
	AT1G06640	-0.401665	6.79302	2.47842e-05	0.000646689
	AT4G23600	-0.602948	3.69854	2.49726e-05	0.000649402
	AT5G02050	-0.415956	5.85527	2.4989e-05	0.000649402
	AT1G23110	-1.69844	0.187123	2.50246e-05	0.000649402
	AT3G12860	-0.467995	4.28562	2.74366e-05	0.000706662
	AT5G38320	-1.21643	1.37789	2.74888e-05	0.000706729
	AT5G04120	-1.16614	1.4644	2.88248e-05	0.000737655
	AT4G27970	-0.72467	2.4687	2.90771e-05	0.000742414
	AT1G22065	-0.624825	3.30984	3.07296e-05	0.000778419
	AT4G12600	-0.393893	6.98478	3.15334e-05	0.000794745
	AT1G19570	-0.388296	7.46085	3.24779e-05	0.000816488
	AT4G10620	-0.432864	4.93792	3.34559e-05	0.00083791
	AT1G54660	-0.626537	3.61638	3.37772e-05	0.000843837
	AT4G11320	-0.383083	8.52076	3.50768e-05	0.000870856
	AT4G25250	-0.718163	3.27349	3.61807e-05	0.000894923
	AT1G80060	-1.18871	0.948288	3.7056e-05	0.000909809
	AT3G10530	-0.399781	6.19058	4.26065e-05	0.00102643
	AT3G01190	-0.523532	5.53263	4.29413e-05	0.00103271
	AT1G54690	-0.411128	5.71615	4.31963e-05	0.00103759
	AT1G06550	-0.405127	5.84699	4.37811e-05	0.00104703
	AT2G18220	-0.39576	6.44479	4.4604e-05	0.00106373
	AT5G66985	-0.667669	2.89356	4.59751e-05	0.00109096
	AT3G19270	-1.12654	1.17007	5.37673e-05	0.00124651
	AT1G54575	-0.467689	4.01758	5.39587e-05	0.00124805
	AT2G17250	-0.399706	5.91467	5.48819e-05	0.00126647
	AT4G39940	-0.394782	6.27048	5.60725e-05	0.00129245
	AT2G21790	-0.386327	6.76878	5.63112e-05	0.00129646
	AT4G26320	-0.587472	3.59578	5.93048e-05	0.00135444
	AT1G29320	-0.407856	5.44458	6.14504e-05	0.00139705
	AT5G24630	-0.471324	3.88472	6.30275e-05	0.00142641
	AT5G55920	-0.377499	7.43274	6.61782e-05	0.00148843
	AT3G23830	-0.411113	5.00303	6.62152e-05	0.00148843
	AT1G03790	-1.00176	1.44262	6.66796e-05	0.00149382
	AT4G34555	-0.397377	5.49128	6.75318e-05	0.00150843
	AT5G63980	-0.40323	5.53484	6.75586e-05	0.00150843
	AT5G54910	-0.399065	5.50297	6.89445e-05	0.00153423
	AT3G05060	-0.373599	7.72041	7.54501e-05	0.00166048
	AT1G59740	-0.46362	3.96625	7.56904e-05	0.00166211
	AT5G11740	-0.366094	8.30745	7.85433e-05	0.00171158
	AT4G25340	-0.375155	7.27098	8.02798e-05	0.00174751
	AT5G57120	-0.377422	7.12827	8.22094e-05	0.00178562
	AT2G16740	-0.402576	5.26403	8.2991e-05	0.00180063
	AT4G36950	-1.50075	0.305932	8.5974e-05	0.00186131
	AT1G52040	-0.809162	3.0096	8.61053e-05	0.00186213
	AT3G46940	-0.422451	4.56351	8.86884e-05	0.00191385
	AT2G29530	-0.388827	5.64094	9.27255e-05	0.00199021
	AT5G52050	-0.62391	3.08612	9.4238e-05	0.00201833
	AT5G42860	-0.442239	4.07722	9.5103e-05	0.0020325
	AT1G30135	-1.27177	0.751018	9.67354e-05	0.00206076
	AT5G20830	-0.449411	4.0141	9.73045e-05	0.00207068
	AT3G57940	-0.38773	5.83438	0.000100662	0.00212851
	AT2G05440	-0.359923	7.74858	0.000101794	0.00214337
	AT3G07050	-0.368128	7.3919	0.000106262	0.00222094
	AT1G12040	-0.64519	3.59466	0.000106369	0.00222094
	AT2G46690	-0.540687	4.30732	0.000109426	0.00228239
	AT2G37560	-0.97768	1.61255	0.000110469	0.00230175
	AT1G70800	-0.879771	1.96192	0.000111688	0.00231907
	AT4G13390	-0.610943	4.37837	0.000111765	0.00231907
	AT1G07790	-0.383207	6.09519	0.00011576	0.00239202
	AT3G03190	-0.612336	3.0177	0.000120609	0.00247682
	AT2G33790	-0.359207	6.85982	0.000123111	0.00252302
	AT5G02260	-0.387851	5.46233	0.000125322	0.00256306
	AT5G53250	-0.649229	3.67695	0.000126873	0.00258496
	AT4G34360	-0.632336	2.8642	0.000127001	0.00258496
	AT3G04320	-0.675908	3.1635	0.00012704	0.00258496
	AT1G48460	-0.409962	4.75957	0.000127575	0.00259056
	AT5G08180	-0.360634	7.0701	0.000132962	0.00268629
	AT1G44900	-0.389439	5.28533	0.000133136	0.00268708
	AT4G21830	-0.521977	4.25654	0.000134262	0.00270434
	AT1G68238	-0.609122	3.09834	0.000134626	0.00270621
	AT5G05180	-0.422598	4.40283	0.000136861	0.00274285
	AT3G22570	-0.765045	2.19052	0.000139767	0.00279269
	AT4G37920	-0.39649	5.15965	0.000141563	0.00282292
	AT1G62975	-0.478495	3.41242	0.000141769	0.00282419
	AT2G46630	-0.383978	5.50011	0.000145087	0.00287594
	AT1G08890	-0.563822	3.57604	0.00014771	0.00292214
	AT5G55200	-0.422934	4.26066	0.000149041	0.00294555
	AT1G78090	-0.422586	4.28472	0.000150281	0.00296279
	AT2G19670	-0.388995	5.36895	0.00015055	0.00296363
	AT1G31710	-0.37171	6.19615	0.000151653	0.00298009
	AT3G49960	-0.630994	3.56214	0.000152309	0.00298793
	AT5G48600	-0.390795	5.18649	0.000152383	0.00298793
	AT3G06035	-0.418473	4.30573	0.000156393	0.0030486
	AT2G03090	-0.365712	6.41873	0.000161559	0.00314316
	AT2G02740	-0.394951	5.13087	0.000162202	0.0031472
	AT1G23410	-0.398121	4.84977	0.000165052	0.00319245
	AT3G25760	-0.524877	4.53462	0.000167469	0.00323294
	AT1G79150	-0.362995	6.41335	0.000167783	0.00323332
	AT3G47370	-0.359686	6.76204	0.000168369	0.00324051
	AT1G47278	-0.450572	3.76788	0.000168511	0.00324051
	AT2G46860	-1.60887	-0.207884	0.000169797	0.0032621
	AT1G76560	-0.6267	2.77525	0.000171248	0.00328051
	AT5G54400	-1.19963	0.667924	0.000171428	0.00328081
	AT4G31320	-0.58046	3.31229	0.000171726	0.00328279
	AT1G28530	-0.57811	3.39969	0.000171861	0.00328279
	AT5G56540	-0.483283	5.64912	0.00017343	0.00330328
	AT1G69200	-0.363821	6.67352	0.00017425	0.00331573
	AT2G01530	-0.379577	5.40262	0.000175465	0.00333568
	AT4G15640	-0.388352	5.04496	0.000175978	0.00334225
	AT5G05500	-0.547079	3.57227	0.000182336	0.00344009
	AT4G03926	-1.1156	1.0484	0.000182732	0.00344431
	AT4G22230	-0.950643	1.75143	0.000184605	0.00347304
	AT2G20710	-0.447911	3.66227	0.000186436	0.0035042
	AT3G44590	-0.399924	4.73003	0.000190849	0.00358376
	AT5G42600	-0.833456	1.97297	0.00020034	0.00374086
	AT1G11840	-0.343	7.80452	0.000203482	0.00379244
	AT2G39330	-0.922982	1.71738	0.000203986	0.00379828
	AT4G01440	-0.449996	3.68443	0.000208402	0.0038625
	AT5G50740	-0.370889	5.72713	0.000208777	0.00386586
	AT2G32060	-0.366417	6.24449	0.000209916	0.00388335
	AT3G19370	-0.377191	5.32888	0.000213876	0.00394929
	AT3G55010	-0.357582	6.32058	0.000215215	0.00396667
	AT3G62760	-1.12355	0.839313	0.000215432	0.00396701
	AT1G55690	-0.384232	5.16912	0.000220088	0.00403854
	AT1G04900	-0.426142	4.02633	0.000220328	0.00403854
	AT2G26980	-0.355431	6.55412	0.000226185	0.00413451
	AT1G80270	-0.369714	5.85908	0.000227434	0.00414974
	AT1G30510	-0.356217	5.93294	0.000230776	0.0041992
	AT4G13860	-0.951354	1.55703	0.000233229	0.00423996
	AT4G36940	-0.411863	4.23586	0.000234208	0.00425389
	AT5G63630	-0.436803	3.88876	0.000238049	0.00431581
	AT5G07700	-1.13441	0.595728	0.000240617	0.0043505
	AT5G27395	-0.382661	5.03997	0.000241267	0.00435831
	AT1G07610	-0.486621	5.23067	0.000241563	0.00435971
	AT4G17470	-0.903774	1.78515	0.000242171	0.0043628
	AT1G29250	-0.382616	5.25684	0.000244314	0.00439743
	AT5G59870	-0.36017	6.13254	0.0002446	0.00439862
	AT4G04940	-0.364201	5.64441	0.000245973	0.00441534
	AT5G14330	-0.560986	5.29378	0.000246462	0.00442016
	AT3G52040	-0.364498	5.84068	0.00024891	0.00445614
	AT1G74560	-0.343371	7.74422	0.000252043	0.00450097
	AT3G06530	-0.345638	7.23783	0.000259757	0.00461711
	AT5G18840	-0.589374	3.0254	0.000261555	0.00463256
	AT1G24575	-0.568744	3.27519	0.000261818	0.0046331
	AT2G39310	-0.337624	7.10968	0.000266401	0.00470438
	AT5G65900	-0.361397	5.96597	0.000270532	0.00475493
	AT5G41670	-0.340888	7.30552	0.000276056	0.00483364
	AT3G52170	-0.373412	5.32867	0.000280039	0.00489052
	AT3G15357	-0.561015	3.16688	0.000282411	0.00492333
	AT5G14830	-0.718242	2.39939	0.000289378	0.0050316
	AT4G13280	-0.684926	2.59174	0.000296132	0.00513561
	AT4G40000	-0.449615	3.5638	0.000297644	0.00515735
	AT1G65470	-0.502442	4.35162	0.00029986	0.00518675
	AT3G45140	-0.450424	7.15358	0.00030134	0.00520783
	AT5G06550	-0.377792	5.05983	0.00030683	0.00528817
	AT5G19520	-0.387846	4.58193	0.000306927	0.00528817
	AT3G55510	-0.358646	5.60744	0.000310388	0.0053273
	AT1G08840	-0.428832	3.8046	0.000314655	0.00539463
	AT4G13690	-0.705156	2.38849	0.000316412	0.00540715
	AT1G10400	-1.14775	0.634762	0.000335864	0.00572028
	AT1G29025	-0.509802	3.89412	0.000338151	0.00575434
	AT5G46280	-0.37442	4.99784	0.000338817	0.00576076
	AT5G16930	-0.368818	5.09259	0.000341734	0.00580047
	AT4G36420	-0.3612	5.5051	0.000344025	0.0058344
	AT1G23760	-0.903755	1.26835	0.000350016	0.00593095
	AT3G06320	-0.556519	3.19338	0.000350652	0.00593669
	AT5G11240	-0.357156	5.83507	0.000353045	0.00596308
	AT5G28060	-0.331448	8.05753	0.000353107	0.00596308
	AT2G31900	-0.559583	3.08674	0.000354692	0.00598478
	AT1G47520	-0.746375	2.10436	0.000359783	0.00605137
	AT5G45490	-0.348196	5.79917	0.000362721	0.00608426
	AT4G15660	-0.582417	2.87222	0.00036793	0.00615611
	AT1G61840	-0.730871	2.00842	0.000369275	0.00617346
	AT3G18600	-0.336871	7.24542	0.000395472	0.00652937
	AT5G48070	-0.534539	3.5394	0.000399347	0.00657704
	AT5G60300	-0.401502	4.09393	0.000400804	0.0065956
	AT1G77750	-0.374595	5.00908	0.000404439	0.00664841
	AT5G25090	-0.518597	3.88859	0.000416654	0.00681925
	AT1G78120	-0.37635	4.67562	0.000416787	0.00681925
	AT1G07560	-0.702101	2.32731	0.000418476	0.00683229
	AT5G61880	-0.401766	4.18783	0.000418953	0.00683229
	AT4G26600	-0.345727	6.0412	0.000424814	0.00691656
	AT4G31330	-0.703758	2.45163	0.000428675	0.00697375
	AT4G14090	-0.642439	2.66506	0.000430037	0.0069902
	AT4G14120	-0.929104	1.16326	0.000432901	0.00702531
	AT3G22740	-0.669547	2.58291	0.000433569	0.00703045
	AT5G39790	-0.438817	3.53591	0.000433982	0.00703045
	AT3G12540	-1.51099	-0.336572	0.000434978	0.00703045
	AT2G29570	-0.38211	4.62407	0.000435945	0.00704037
	AT2G42650	-0.403616	4.05637	0.000437429	0.00705862
	AT3G20260	-0.397812	4.25742	0.000438703	0.00707347
	AT5G48940	-0.575921	2.87036	0.000439381	0.00707868
	AT3G04780	-0.385576	4.3328	0.000443728	0.00713145
	AT5G61030	-0.342537	6.17461	0.000445624	0.00715616
	AT3G04330	-1.0623	0.752094	0.000448581	0.00719784
	AT1G18745	-0.68803	2.48792	0.000455919	0.00729214
	AT2G44860	-0.337211	6.68846	0.000459067	0.0073249
	AT4G00670	-0.536581	3.34646	0.000462695	0.00737688
	AT3G14900	-0.342238	6.20659	0.000465793	0.00741661
	AT5G35620	-0.342645	6.2826	0.00046593	0.00741661
	AT4G02800	-0.396919	4.22243	0.000470848	0.00748032
	AT5G67400	-0.568575	3.80215	0.000475978	0.00754646
	AT2G20724	-0.633207	2.92264	0.000477286	0.0075612
	AT5G08020	-0.531721	3.48778	0.000487276	0.00768287
	AT4G02460	-0.41059	3.84767	0.000489975	0.00771324
	AT5G05990	-0.380608	4.52847	0.00049171	0.00773446
	AT3G61520	-0.387073	4.30956	0.00050395	0.00789588
	AT1G20850	-0.351478	5.64112	0.000510422	0.00799101
	AT3G56240	-0.33203	6.09623	0.000513044	0.00802576
	AT4G30320	-1.43099	-0.110731	0.000517771	0.00808071
	AT5G47320	-0.353654	5.2776	0.000519584	0.00809634
	AT5G13150	-0.883748	1.54873	0.000523972	0.00814564
	AT4G34580	-0.549954	2.97904	0.000526655	0.00817463
	AT5G09995	-0.412324	3.84952	0.000531389	0.00824169
	AT5G04950	-0.345208	5.66573	0.000535104	0.00828001
	AT1G24100	-0.327435	6.9063	0.000538378	0.00831777
	AT1G27030	-0.334009	6.1719	0.000544554	0.0083937
	AT3G22310	-0.330003	6.70584	0.000553684	0.00850711
	AT2G20060	-0.340671	5.84295	0.000562206	0.00858622
	AT3G13230	-0.341899	6.0688	0.000567036	0.00864016
	AT4G26780	-0.35179	5.39722	0.000571585	0.0086962
	AT4G15300	-0.849447	1.43639	0.000589262	0.00893111
	AT3G15080	-0.373972	4.66688	0.000600123	0.00904763
	AT1G15210	-0.323834	6.19692	0.000602273	0.00906635
	AT1G26540	-0.552074	3.09535	0.000607627	0.00913316
	AT5G07010	-0.711832	2.10863	0.000609434	0.00915344
	AT3G18240	-0.361851	4.9557	0.000616577	0.00924679
	AT1G64880	-0.323861	7.23027	0.000618709	0.00927181
	AT4G22666	-0.713893	2.39046	0.00062125	0.00930108
	AT4G37750	-0.358145	5.16391	0.000621594	0.00930108
	AT3G09150	-0.391068	4.07015	0.000633287	0.00944771
	AT1G69770	-0.335173	5.92966	0.000638327	0.00951275
	AT5G53820	-1.05967	0.698238	0.000639076	0.00951275
	AT3G02230	-0.31674	7.70134	0.000640305	0.00952393
	AT1G02690	-0.383005	4.56781	0.000646428	0.00960786
	AT5G24100	-0.541079	2.88001	0.000655789	0.00971804
	AT1G05240	-0.560351	3.7247	0.000657949	0.00973559
	AT1G80750	-0.324862	7.10323	0.000664528	0.00981978
	AT5G48310	-0.497385	3.88122	0.000664622	0.00981978
	AT4G10350	-0.911588	1.32589	0.000665359	0.00982339
	AT5G53048	-0.94358	1.20501	0.000669547	0.00987398
	AT5G22650	-0.314127	8.96043	0.000669839	0.00987398
	AT3G07290	-0.703938	2.10938	0.000670764	0.00987398

## Sheet: G
Supplementary File 1G. Clock genes identified as RVE8 targets in the RNA-seq experiment.
Evening-phased genes are highlighted in yellow.
	Gene	AGI	Response to RVE8 induction (RNA-seq)
	TOC1	AT5G61380	up
	PRR3	AT5G60100	up
	PRR5	AT5G24470	up
	ELF4	AT2G40080	up
	LUX	AT3G46640	up
	GI	AT1G22770	up
	CCA1	AT2G46830	down
	LHY	AT1G01060	down
	PRR9	AT2G46790	down
	RVE8	AT3G09600	down

## Sheet: H
Supplementary File 1H. Enriched functional classifications among RVE8-induced CCGs.
The enrichment of the functional terms was identified using BioMaps in Virtual Plant 1.2 (http://virtualplant.bio.nyu.edu/cgi-bin/vpweb/)(Katari et al., 2010). Functional classifications were provided by the Munich Information Center for Protein Sequences (MIPS) (Schoof et al., 2005). All genes classified as expressed in the RNA-seq experiment were used for the background. Fisher’s exact test (wi…
Term	Observed Frequency	p-value
cellular sensing and response to external stimulus	55 out of 364 genes, 15.1%	1.57e-07
C-compound and carbohydrate metabolism	57 out of 364 genes, 15.7%	6.85e-07
metabolism of energy reserves (e.g. glycogen, trehalose)	11 out of 364 genes, 3%	6.85e-07
interaction with the environment	55 out of 364 genes, 15.1%	1.41e-06
starch metabolism	9 out of 364 genes, 2.5%	3.4e-06
cold shock response	15 out of 364 genes, 4.1%	8.8e-06
rhythm (e.g. circadian, ultradian)	8 out of 364 genes, 2.2%	1.55e-05
starch catabolism	6 out of 364 genes, 1.6%	0.000104
temperature perception and response	17 out of 364 genes, 4.7%	0.000105
metabolism	111 out of 364 genes, 30.5%	0.00037
sugar, glucoside, polyol and carboxylate metabolism	31 out of 364 genes, 8.5%	0.00037
polysaccharide metabolism	14 out of 364 genes, 3.8%	0.00037
cell rescue, defense and virulence	42 out of 364 genes, 11.5%	0.00143
osmotic and salt stress response	13 out of 364 genes, 3.6%	0.00197
chemoperception and response	28 out of 364 genes, 7.7%	0.00197
osmosensing and response	13 out of 364 genes, 3.6%	0.00197
stress response	29 out of 364 genes, 8%	0.00282
sugar transport	8 out of 364 genes, 2.2%	0.00412
plant/fungal specific systemic sensing and response	22 out of 364 genes, 6%	0.00698
vacuole or lysosome	5 out of 364 genes, 1.4%	0.00788
plant hormonal regulation	20 out of 364 genes, 5.5%	0.00849
systemic interaction with the environment	23 out of 364 genes, 6.3%	0.00913
